# Supplementary material for: Genome-Wide Identification and Analysis of MYB Transcription Factors in Pyropia yezoensis
Source: Plants (Basel). 2023 Oct 19;12(20):3613. doi: 10.3390/plants12203613 (PMC10609806; doi:10.3390/plants12203613)
Supplement: Supplementary file 1 [file plants-12-03613-s001.zip]

Archive with 9 entries (9 files):
- Figure S1.png
- Figure S2.png
- Figure S3.png
- Figure S4.png
- Supplementary Table S1.pdf
- Supplementary Table S2.pdf
- Supplementary Table S3.xlsx
- Supplementary Table S4.xlsx
- Supplementary Table S5.pdf
