# Supplementary material for: Genome-Wide Identification and Analysis of MYB Transcription Factors in Pyropia yezoensis
Source: Plants (Basel). 2023 Oct 19;12(20):3613. doi: 10.3390/plants12203613 (PMC10609806; doi:10.3390/plants12203613)
Supplement: Supplementary file 1 [file plants-12-03613-s001.zip › Supplementary Table S3.xlsx]

## Sheet: Supplementary Table S3
Supplementary Table S3.The MYB gene IDs of MYB genes in examined species.
Pyropia yezoensis		Pyropia haitanensis		Porphyra umbilicalis		Chondrus crispus				Cyanidioschyzon merolae			Porphyridium purpureum			Galdieria sulphuraria			Gracilariopsis chorda			Cyanophora paradoxa		Micromonas pusilla			Chlamydomonas reinhardtii			Chara braunii				Arabidopsis thaliana
R2R3	1R	R2R3	1R	R2R3	1R	R2R3	1R	3R	4R	R2R3	1R	4R	R2R3	1R	3R	R2R3	1R	3R	R2R3	1R	3R	R2R3	1R	R2R3	1R	3R	R2R3	1R	3R	R2R3	1R	3R	4R	R2R3	1R	3R	4R
py05834.t1	py01811.t1	ph04980.t1	ph02171.t1	OSX69724.1	OSX78715.1	XP_005712311.1	XP_005709876.1	XP_005712348.1	XP_005718116.1	XP_005534987.1	XP_005535101.1	XP_005535864.1	KAA8492231.1	KAA8490551.1	KAA8497935.1	XP_005703269.1	XP_005702542.1	XP_005705259.1(XP_005705260.1)	PXF40956.1	PXF39942.1	PXF47230.1	XP_5411211207	XP_124404530	XP_003055107.1	XP_003056119.1	XP_003057544.1	XP_001689855.1	XP_001690838.1	XP_001697042.1	GBG60552.1	GBG61483.1	GBG70498.1(GBG70499.1)	GBG68262.1	AT3G28910	AT1G01060	AT4G32730	AT3G18100
py09814.t1	py03838.t1	ph05488.t1	ph02359.t1	OSX70207.1	OSX72200.1	XP_005712439.1	XP_005709963.1			XP_005536657.1	XP_005535618.1		KAA8492232.1	KAA8491430.1		XP_005704127.1(XP_005704128.1)	XP_005703373.1	XP_005707025.1	PXF43594.1	PXF40765.1		XP_79801647	XP_258585864	XP_003056512.1	XP_003056349.1		XP_001690083.1	XP_001692275.1		GBG60823.1	GBG67727.1	GBG74571.1(GBG74572.1,GBG74573.1)		AT1G74650	AT1G01520	AT4G00540
py09955.t1	py04398.t1	ph05827.t1	ph05025.t1	OSX71512.1	OSX72569.1	XP_005712665.1	XP_005710216.1			XP_005538175.1	XP_005535637.1		KAA8492334.1	KAA8491431.1		XP_005704453.1	XP_005703464.1		PXF47507.1	PXF40852.1		XP_663259	XP_375925228	XP_003056601.1	XP_003056483.1		XP_001692433.1	XP_001693390.1		GBG61835.1	GBG70066.1			AT1G08810	AT1G18330	AT3G09370
	py05796.t1	ph07589.t1	ph05957.t1	OSX72389.1	OSX73104.1	XP_005718573.1	XP_005711723.1			XP_005538402.1	XP_005535901.1		KAA8492832.1	KAA8491563.1		XP_005705943.1	XP_005704156.1		PXF48252.1	PXF41827.1			XP_379598005	XP_003057210.1	XP_003057507.1		XP_001693140.1	XP_001695521.1		GBG62569.1	GBG71724.1			AT3G47600	AT1G19000	AT5G11510
	py06564.t1		ph06857.t1	OSX74889.1	OSX75147.1		XP_005711816.1			XP_005539177.1	XP_005535926.1		KAA8493575.1	KAA8491982.1		XP_005706738.1	XP_005704313.1		PXF49847.1	PXF42633.1			XP_76821329	XP_003057960.1	XP_003057517.1		XP_001693296.1	XP_001695683.1		GBG62764.1	GBG77681.1			AT5G62470	AT1G70000	AT5G02320
	py07923.t1		ph07942.t1	OSX80871.1	OSX76044.1		XP_005712340.1				XP_005536475.1		KAA8494854.1	KAA8492070.1		XP_005708531.1	XP_005704673.1		PXF41719.1	PXF42920.1			XP_125104175	XP_003061340.1	XP_003059136.1		XP_001694724.1	XP_001696447.1		GBG66648.1	GBG79596.1			AT1G06180	AT1G74840
	py08093.t1		ph08492.t1		OSX77871.1		XP_005712850.1				XP_005536719.1		KAA8494855.1	KAA8492415.1		XP_005709292.1	XP_005704966.1			PXF43094.1			XP_5330910214	XP_003063222.1	XP_003060779.1		XP_001695740.1	XP_001696670.1		GBG68226.1	GBG82166.1			AT2G31180	AT2G46830
	py08181.t1		ph09161.t1		OSX79855.1		XP_005713040.1				XP_005536749.1		KAA8494856.1	KAA8492445.1			XP_005705070.1(XP_005705071.1)			PXF43560.1			XP_5468311582		XP_003060975.1		XP_001699208.1	XP_001699899.1		GBG85259.1	GBG83755.1			AT3G23250	AT3G09600
	py08311.t1		ph09887.t1				XP_005713261.1				XP_005537110.1		KAA8496233.1	KAA8492857.1			XP_005705813.1			PXF43877.1			XP_5785112092		XP_003061140.1		XP_001699726.1	XP_001701277.1		GBG90413.1	GBG85691.1(GBG85692.1)			AT1G16490	AT3G10113
	py00388.t1						XP_005714379.1				XP_005537308.1		KAA8497238.1	KAA8493266.1			XP_005706764.1(XP_005706765.1)			PXF44426.1			XP_7205735		XP_003061570.1		XP_001699782.1	XP_001702508.1						AT1G79180	AT3G10580
	py08650.t1						XP_005715657.1				XP_005537705.1		KAA8497884.1	KAA8494111.1			XP_005707219.1			PXF45473.1			XP_75631203		XP_003061575.1			XP_001703007.1						AT1G22640	AT3G10590
	py09282.t1						XP_005716609.1				XP_005537761.1		KAA8498292.1	KAA8494209.1			XP_005707614.1			PXF45609.1			XP_83801912		XP_003062045.1			XP_001703268.1						AT4G38620	AT3G16350
	py10564.t1						XP_005717760.1				XP_005537886.1		KAA8498587.1	KAA8494423.1			XP_005707892.1			PXF45695.1					XP_003062228.1			XP_001699327.1						AT2G16720	AT4G01280
							XP_005719348.1				XP_005538809.1		KAA8498941.1	KAA8495387.1			XP_005708093.1			PXF46257.1					XP_003062240.1			XP_001700377.1						AT4G34990	AT4G09450
							XP_005719424.1				XP_005538983.1		KAA8498942.1	KAA8495402.1			XP_005708568.1			PXF46547.1					XP_003064366.1									AT5G35550	AT5G02840
											XP_005539071.1		KAA8499043.1	KAA8495789.1			XP_005708610.1			PXF47488.1					XP_003057099.1									AT1G56650	AT5G37260
											XP_005539276.1		KAA8499442.1	KAA8495975.1						PXF48004.1					XP_003062320.1									AT1G66390	AT5G47390
														KAA8496636.1						PXF48682.1					XP_003062837.1									AT1G66370	AT5G52660
														KAA8496771.1						PXF48715.1					XP_003060613.1									AT1G66380	AT5G56840
														KAA8497055.1						PXF49075.1														AT3G62610	AT5G61620
														KAA8498267.1																				AT2G47460	AT1G01380
														KAA8498362.1																				AT5G49330	AT1G18960
														KAA8498628.1																				AT5G15310	AT1G71030
														KAA8498647.1																				AT3G61250	AT2G30420
														KAA8498922.1																				AT3G01140	AT2G46410
														KAA8499203.1																				AT5G16770	AT4G01060
														KAA8499527.1																				AT4G17780(discarded because of not reaching threshold value by HMM)	AT5G53200
														KAA8499528.1																				AT3G02940	AT1G09710
														KAA8499549.1																				AT4G28110	AT1G58220
														KAA8499557.1																				AT4G05100	AT1G06910
														KAA8499742.1																				AT4G21440	AT1G07540
														KAA8500011.1																				AT5G61420	AT1G15720
																																		AT5G07690	AT1G17460
																																		AT5G60890	AT1G17520
																																		AT1G18570	AT1G49950
																																		AT5G07700	AT1G72650
																																		AT1G74080	AT1G72740
																																		AT1G57560	AT3G12560
																																		AT4G01680	AT3G46590
																																		AT1G09540	AT3G49850
																																		AT5G26660	AT3G53790
																																		AT5G57620	AT4G12670(discarded because of not reaching threshold value by HMM)
																																		AT5G23000	AT5G03780
																																		AT2G36890	AT5G13820
																																		AT5G65790	AT5G59430
																																		AT3G49690	AT5G67580
																																		AT4G37780	AT1G19510
																																		AT3G27920	AT1G75250
																																		AT5G40330	AT2G21650
																																		AT5G14750	AT4G36570
																																		AT4G25560	AT4G39250
																																		AT5G52260	AT1G49010
																																		AT3G48920	AT2G38090
																																		AT5G06100	AT3G11280
																																		AT3G11440	AT5G01200
																																		AT2G26960	AT5G04760
																																		AT4G26930	AT5G05790
																																		AT2G32460	AT5G08520
																																		AT2G26950	AT5G23650
																																		AT5G55020	AT5G58900
																																		AT3G27810	AT2G03470
																																		AT5G40350	AT2G13960(discarded because of not reaching threshold value by HMM)
																																		AT2G47190	AT4G11400
																																		AT1G68320	AT5G04100
																																		AT5G49620
																																		AT3G06490
																																		AT1G48000
																																		AT1G25340
																																		AT1G17950
																																		AT1G73410
																																		AT5G17800
																																		AT4G33450
																																		AT1G69560
																																		AT3G29020
																																		AT1G26780
																																		AT5G67300
																																		AT2G23290
																																		AT4G37260
																																		AT3G50060
																																		AT3G09230
																																		AT2G39880
																																		AT3G55730
																																		AT5G65230
																																		AT5G10280
																																		AT1G34670
																																		AT5G40430
																																		AT5G11050
																																		AT2G25230
																																		AT5G40360
																																		AT3G27785
																																		AT5G58850
																																		AT3G13540
																																		AT3G13890
																																		AT3G28470
																																		AT5G12870
																																		AT3G01530
																																		AT5G59780
																																		AT1G56160
																																		AT5G56110
																																		AT4G22680
																																		AT2G02820
																																		AT2G37630
																																		AT4G18770
																																		AT5G62320
																																		AT1G63910
																																		AT1G14350
																																		AT3G60460
																																		AT4G09460
																																		AT1G35515
																																		AT3G12820
																																		AT1G66230
																																		AT3G53200
																																		AT5G14340
																																		AT4G12350
																																		AT5G16600
																																		AT1G18710
																																		AT3G46130
																																		AT5G54230
																																		AT3G12720
																																		AT3G24310
																																		AT4G13480
																																		AT5G52600
																																		AT3G08500
																																		AT5G39700
																																		AT1G74430
																																		AT3G30210
