# Supplementary material for: Genome-Wide Identification and Analysis of MYB Transcription Factors in Pyropia yezoensis
Source: Plants (Basel). 2023 Oct 19;12(20):3613. doi: 10.3390/plants12203613 (PMC10609806; doi:10.3390/plants12203613)
Supplement: Supplementary file 1 [file plants-12-03613-s001.zip › Supplementary Table S4.xlsx]

## Sheet: 1R
Supplementary Table S4A. Multiple sequence alignment used to infer phylogenetic trees of MYB-related genes.
>PyMYB15
-RFSRAEEAALSAGVLEY-------------------------------------------------G---A--G---S--------WKKILG---AYPDFH-PKRTPVCLKDKWRNLT
>PyMYB7
GPWSAAEHQQFVDHVLAV-------------------------------------------------G---LGKGTSYA--------WGAFAQ-------GF-PTRTGIQCKEYYQKLV
>PyMYB16
ECWSAEEHHRFLRALELY-------------------------------------------------S---R------D--------WKRIEA-------HV-RTKTVLQIRSHAQKHF
>PyMYB14
SVWSEAEEATFLSLYATH-------------------------------------------------G---C------R--------WQVIQK-------FM-PHKSRQQIQSH-----
>PyMYB11
VTWTTAERSIFLALHATH-------------------------------------------------G---K------D--------WRRVAA-------GL-PTKSHRDVVRHYYDAK
>PyMYB12
GFWTAEETAALPDLVAAH-------------------------------------------------P---H------R--------WTIIGE-------IL--SRMPQSVKDKWVSIR
>PyMYB8
-GWGADEEERLLEGLELY-------------------------------------------------G-V-G------N--------WEEVAK-------VI-RTKNSAEAEAHFRTT-
>PyMYB4
-DWGADEEARLLDGLLTY-------------------------------------------------G---P-----HH--------WAAVAD-------AV-GTKPARKCEAHYDE--
>PyMYB13
VTWTEAERATFLTLHAAH-------------------------------------------------G---K------D--------WRRVAA-------GL-PSKTLPDIVRHYYDAK
>PyMYB5
KEWTSEEESTLAKAMHKY------------------------------------------------PG------GTLDR--------WAKLAE-------YM-QTRSPEEVLVKVNQMR
>PyMYB9
EMWTESEHNRMVDGLRLF-------------------------------------------------Q---R------D--------WRKVAA-------HVSGNRSTAQVRSHAQKYF
>PyMYB10
GPWREDEDHMLLTLVAEK-------------------------------------------------G--AR------R--------WSVIAD-------GI-PGRNGKQARERYLNQL
>PyMYB6
AAWTDSETLLLLEALELY-------------------------------------------------G---D------R--------WELVAE-------HV-GSKTKDACVAHFLRIP
>Ph02171
KEWTSEEESTLAKAMHKY------------P-----------------------------------GGTLDR---------------WTKLAE-------YM-QTRSPEEVLHKVNQMR
>Ph02359
AAWTDSETLLLLEALELY-------------------------------------------------G---D------R--------WELVAE-------HV-GSKTKDACVAHFLRIP
>Ph05025
SVWSEAEEATFLSLYATH-------------------------------------------------G--C-------R--------WQVIQK-------FM-PHKSRQQIQSH-----
>Ph05957
GVWTAEEEAALPDLVAAH------------------------------------------------SG---A---------------WVTIGE-------VL--SRPPQAVRDKWVLLR
>Ph06857
-GWGADEEERLLEGLELY-------------------------------------------------G---V--G---N--------WEEVAK-------VI-RTKNSAEAEAHFRTT-
>Ph07942
EMWTESEHARMVDGLRLF-------------------------------------------------Q---R------D--------WRKVAA-------HVSGNRSTAQVRSHAQKYF
>Ph08492
GPWSAAEHQQFVDRVLAV-------------------------------------------------G---LGAGKTYA--------WGAFAR-------GM-PSRTGVQCKEYYRELV
>Ph09161
ECWSAEEHHRFLRALELY-------------------------------------------------S---R------D--------WKRIEA-------HV-RTKTVLQIRSHAQKHF
>Ph09887
-DWGADEEARLLDGLLTY-------------------------------------------------G---P-----HH--------WAAVAE-------AV-GTKPARKCEAHYDE--
>PuOSX72200
VTWTTDERATFLALHWAH-------------------------------------------------G---K------D--------WRRVAA-------GL-PSKSIPDVVRHYYDAK
>PuOSX72569
AAWSKAEHGRFLAALRSH-------------------------------------------------G---K--G---R--------WIAIAA-------AV-GSRTAVH---------
>PuOSX73104
-LWTPDEQRTFLTAFVAV-------------------------------------------------G---K------D--------WGKVAA-------AL-PHKSAHDVAAHYYAVK
>PuOSX75147
-GWGADEEERLLEGLELY-------------------------------------------------G---V--G---N--------WEEVAK-------VV-RTKNSAEAEAHFRTT-
>PuOSX76044
KEWTADEESTLAKAMAKY------------P-----------------------------------GGTRDR---------------WEKLAE-------YM-QTRTAHEVLAK-----
>PuOSX77871
VYWTPDEHQRFLAALASH-------------------------------------------------G---R------D--------WKTIQR-------LV-GTKTAIQIRSHAQKWF
>PuOSX78715
NPWTPAEDAVLAVVVERV-----------------------------------------------------P--RPRDR--------WVQAAA-------EL-PGRSPKQARERYEHHL
>PuOSX79855
AAWTDSETLLLLEALELY-------------------------------------------------G---D------R--------WELVAE-------HV-GSKTKDACVSHFLRIP
>CcXP_005709876
HGWSKEEHYLFLRGLQMH-----------------------------------------------DRG----------S--------WKQISN-------VV-QSRNATQVQSHAQKYF
>CcXP_005709963
EVWTPEEHTRFLHALQLY-------------------------------------------------D---R------D--------WKKIEG-------YI-GTKTVLQIRSHAQKHF
>CcXP_005710216
ENWTPHEHQSFLDALKKH-------------------------------------------------G---R------N--------WKQIEQ-------HV-KTKNVIQIRSHAQKYF
>CcXP_005711816
SVWSEAEVLLLLEGLEKH-------------------------------------------------G---D------N--------WNQVAE-------HV-GTKGTEQCVLQFLRIP
>CcXP_005711723
-GWNADEEEKLLEGLEAY-------------------------------------------------G-I-G------N--------WEQVAK-------VV-RSKNPSDTERHFMKVF
>CcXP_005712340
PEWSAQEETRLLQACLTF-------------------------------------------------G---L-----NQ--------WKKVAD-------YV-CTKTLYKCEMHYNDVY
>CcXP_005712850
-VWTESETLLLLEALEMY-------------------------------------------------G---D------N--------WTLVSE-------HV-GSKGNSQCVIQFLRLP
>CcXP_005713040
STWTSEEGEQFRQLFKRY-------------------------------------------------G---R------D--------WKRIAH-------LM-SPKTPTQVKGYWKKVA
>CcXP_005713261
--WTSAEHDRMLEGLRLF-------------------------------------------------K---R------D--------WAKVTS-------FV-GTRSAAQVRSHAQKYF
>CcXP_005714379
SHWSFAEKARFEAALQKY-------------------------------------------------G---P--F---V--------WDDIIF-------AV-GTRTEKQVKAYAARYR
>CcXP_005715657
ENWTEEEHQLFLDALKKY-------------------------------------------------G---R------S--------WKQIEG-------HV-RTKSVIQIRSHAQKYF
>CcXP_005716609
EYWTDDEHKRFITALALY-------------------------------------------------G---R------E--------WKAIER-------DV-ATKTAVQIRSHAQKYF
>CcXP_005717760
RSWTPQNRQALIHALCRF-------------------------------------------------D---VAQEWKPNVNTVSTV-WESISA-------AV-GNKTPKQCRHFYTKYK
>CcXP_005719348
KNWTAYEDRTILRLHATL-------------------------------------------------G---N------K--------WSAIAQ-------VL-PGRTDNSVKNRYNSTL
>CcXP_005719424
RSWTTDEHRRFLQAMRRH-------------------------------------------------G---K--G---K--------WKEIAV-------EV-KTRNANQCQSHAQKYF
>CmXP_005539071
ESWTGAEEERLLEALEYY-------------------------------------------------G---I--G---N--------WSDVST-------MIGGGKN-----ARY----
>CmXP_005535101
-SWTVSEQRQLEEALRRF-------------------------------------------------G-A-S--KGAAR--------WQLIAS-------LV-PTRSAAACAARFEELR
>CmXP_005535618
SRWSVAELARFREALAKQ-------------------------------------------------E---S--SERIN--------WAEVVA-------HV-GTRTKRQVYLRWLRE-
>CmXP_005535637
SVWSEEEDCMFRRAYATF-------------------------------------------------G---C------K--------WNRIKS-------FL-PNKTRQQVQSH-----
>CmXP_005535901
GDWSPEELDRFMAVARQY-------------------------------------------------GCGDK---------------WGLFAS-------HI-PHRVGYQCSSAYRELI
>CmXP_005535926
RDWTPEEDNRLRQLVEAHLSTLRTGAHMTRDREPRGLWPHEDDDHDQPDSEYDPTRNAYGNVQVSVSGLRIP---------------WTQIAS-------RL-PGRTAARCRERYRNYL
>CmXP_005536475
EKWTEEEHQRFVEALHLF-------------------------------------------------E---R------D--------WKKIQK-------HV-GTKTVLQIRSHAQKYF
>CmXP_005536719
DDWTDVEVLQLLEGIEAY-------------------------------------------------G---D------D--------WDAVAQ-------HV-GTRSRDACITKFIRLP
>CmXP_005536749
RAWSLQEHARFLEALRIY-------------------------------------------------G---K--G---K--------WKDIAA-------YV-GTRSAAQCQSHAQKF-
>CmXP_005537110
DDWTDVEVLQLLEGIEAY-------------------------------------------------G---D------D--------WDAVAQ-------HV-GTRSRDACITKFIRLP
>CmXP_005537308
EAWTAEEHELFVEALRLY-------------------------------------------------E---R------D--------WKRIEQ-------HI-GTKTVVQIRSHAQKYF
>CmXP_005537705
TAWSPEEEQRFLEALELY-------------------------------------------------G---R------D--------WRRAAA-------HV-GTRSASNFRSHAQKYF
>CmXP_005537761
GDWTEEQLALLERAVEQH-------------------------------------------------G---P------C--------WSKVAE-------EV--GRFASSCRDKWRQSF
>CmXP_005537886
RLWTVEENRLLLRIFRSI-------------------------------------------------G---P------D--------WNKIAA-------AL-PGRSPYACRDRLHRLL
>CmXP_005538809
--WTPEEEILFAEAFSEL-------------------------------------------------G---A------D--------WRRLAD-------RI-PSKTPEQIYTYWQQQ-
>CmXP_005538983
ESWSPEEHQRFLQALAQY-------------------------------------------------G---R------L--------WTQVQR-------VV-KTKTAEQIRSHAQKYF
>CmXP_005539276
RAWTRLEHYIFLKAMQIY-------------------------------------------------G---R--G---K--------WKYIAD-------VL-PGRTPNQVASHAKKFF
>PpKAA8490551
HYWTAEEDETLMRAVKKH-------------------------------------------------G--AR------N--------WGYLAR------HYFQLRRSELQLRARWAYVL
>PpKAA8491430
-FWMPEEDDLVLELVERH-------------------------------------------------G--PR------N--------WDQLAT-------HF-PLRTGQQVRLRYNNYL
>PpKAA8491431
RRWTKEEDNALMNVVAHH-------------------------------------------------G--PK------H--------WNRLAE-------QYMPERTGQQLRLRYTNHL
>PpKAA8491563
GPWSEEEDAQLYFMLGAT---------PDEK-----------------------------------ND---K--F---K--------WQKIGD--------E-LGRSRSACRERYRAL-
>PpKAA8491982
EAWTTEEHQSFLDALLEH-------------------------------------------------G---R------D--------WKLIQK-------RV-KSKDLQQVRSHAQKYF
>PpKAA8492070
HYWTAEEDETLMRAVKKH-------------------------------------------------G--AR------N--------WGYLAR------HYFQLRRSELQLRARWAYVL
>PpKAA8492415
HRWTQEEDKILRRAVAEH-------------------------------------------------G--AR------D--------WSRLAE------QYL-PHRNCKQLRARYCYYL
>PpKAA8492445
KRWSREEDQIVREQVAKN-------------------------------------------------G--PR------N--------WDAIAE-------LL-PDRNGQHVRLRYHNYL
>PpKAA8492857
HAWTREEHERFLLALQKF-------------------------------------------------G---R--G---K--------WKKISA-------IV-ETRNAYQCQSHAQKYF
>PpKAA8493266
NFWTAKEDEILLETVEKC-------------------------------------------------G---P--R---N--------WQRMAE------LVL-PARTGVQLRARWKYVL
>PpKAA8494111
ESWSQEEHARFLEALRRY-------------------------------------------------D---R------D--------WKRIEG-------HV-GTKNVIQIRSHAQKYF
>PpKAA8494209
ESWGADEEERVLEGLELY-------------------------------------------------G---L--G---N--------WEAVCK-------LVGDHRSSSTTEAHYL---
>PpKAA8494423
RAWSEEECAAVRDGFERL-------------------------------------------------G---P------K--------WARIKK----ESGDILVSRSSKDVRSKAQAL-
>PpKAA8495387
RFWTKEEDEQLMQLIEKH-------------------------------------------------G--PR------H--------WDYLAS-------LM-DTRSGQQVRLRYNNHL
>PpKAA8495402
MYWTPEEDAQLELLVCKY-------------------------------------------------G---A--G---N--------WRMLAQ------NHM-PDRSGKQMRSRWLYTL
>PpKAA8495789
EYWSDAEHARFVAALQKH-------------------------------------------------G---R------E--------WKAIEN-------EV-GTKSAVQIRSHAQKFF
>PpKAA8495975
-LWTESETLLLLEALELY-------------------------------------------------Q---D------N--------WDRVAQ-------HV-GSKSKEACVLHFLRLP
>PpKAA8496636
EAWTESEHERFLEALKLF-------------------------------------------------D---R------N--------WKCVTE-------HV-GTKDIVQVRSHAQKFF
>PpKAA8496771
QRWLESEDEAIFRGLLKH-------------------------------------------------G---W--G---Q--------WTKIRL-EFSGFGIN-PTRTSVDIKDRCRNLK
>PpKAA8497055
-RWTEDELSLLSKGLTKY-----------------------------------------------PAGTRER---------------WDKVAD-------FI-GTKTPKEVQERTA---
>PpKAA8498267
-FWTAEEDAELERGLERH-------------------------------------------------G---Y--G---R--------WRKILN----EGNFD-EYRTPIMVKDRARVLR
>PpKAA8498362
RPWTPDEDELLRQIVQSS------------------------------------------------QG---L------S--------WQRLAE------EHI-PYRTGQQLRARWVYYV
>PpKAA8498628
RRWTEKEDALLRRAIARH-------------------------------------------------G--AR------S--------WTTLAE------EYFCGERTAKQLRARWSCYL
>PpKAA8498647
RMWTTEEDDILRTAVSLH-------------------------------------------------G--AQ------N--------WEALAQ------EYL-PSRSARQLRARWAYYL
>PpKAA8498922
SDWTGDEEVRLLDAVARF-------------------------------------------------G---I--G---S--------WAEVSK-------YV-GTWGRSECKTHYQNVY
>PpKAA8499203
VLWTHEEDQQLTELVHHF-------------------------------------------------G---P--Q---R--------WQAMAS------QFM-PHRAGAQLRSRWIYVL
>PpKAA8499527
RRWSPREDEILKQAVAEN-------------------------------------------------G--AR------D--------WNRLAR------QYL-PRRTAKQLRARWVYYL
>PpKAA8499528
RRWTADEDELLRRAVAEH-------------------------------------------------G--AR------D--------WVSLAH------RYF-PARTSKQLRARWVYYL
>PpKAA8499549
QVWTAEEHERFLAALKLY-------------------------------------------------G---R------E--------WKKIQD-------YV-ETKTVPQIMSHAQKHF
>PpKAA8499557
--WLAEEHERFEEVFRQE-------------------------------------------------G---P-----ND--------WARIAE-------HV-GTRTVQQVRTHAQKHM
>PpKAA8499742
RKWDEQEEKRFIEALNLY-------------------------------------------------G---R------D--------WMRGAK-------HV-GTRDGNHFRSHAQKFF
>PpKAA8500011
RRWTPEEDELLRNAIAKH-------------------------------------------------G--AR------E--------WPMLAR------RYF-PHRTSKQLRARWVYYL
>GchPXF39942
NVWSESEILLLLEALEMF-------------------------------------------------T---D------K--------WDRISE-------HV-GSKTKSQCVIKFLQLP
>GchPXF40765
VYWTPDEHKRFLTALALY-------------------------------------------------G---R------E--------WKAIER-------DV-ATKTAIQIRSHAQKYF
>GchPXF40852
HGWSREEHYLFLEGLDIY-------------------------------------------------G---R--G---C--------WKQIAV-------IV-ASRSPTQVQSHAQKH-
>GchPXF41827
RSWTPHEHRLFLRAMRRH-------------------------------------------------G---K--G---K--------WKEIAA-------EV-ATRTANQCQSHAQKYF
>GchPXF42633
APWRIEEHLIFLAAISRI-------------------------------------------------APLQR------N--------WGAISL-------LV-PGRTGSHCRRYYRRI-
>GchPXF42920
RPWTSQEDRLLRSLVEKH-------------------------------------------------G--ER------D--------WAAIAE-------EI-PHRTGKQVRERYLNYL
>GchPXF43094
QYWTDEEHARFVDALCKY-------------------------------------------------G---R------E--------WKAIER-------LV-GSKTAVQIRSHAQKYF
>GchPXF43560
SVWSEAEVLLLLEGLEKY-------------------------------------------------G---D------D--------WNQVAE-------HV-GTKSNEQCVLQFLRMP
>GchPXF43877
RPWTEEEHQRFKASLELY-------------------------------------------------G---R------N--------WEKCAK-------YI-GTRRAQLVRSHAQKYL
>GchPXF44426
SHWSFAEKARFEAALHRY-------------------------------------------------G---P-----FA--------WDHIIR-------AV-GTRSEKQVKAYAARYR
>GchPXF45473
ENWTREEHQAFVDALKKH-------------------------------------------------G---R------N--------WKQIEQ-------HV-KTKNVIQIRSHAQKYF
>GchPXF45609
DPWTPDEERILHDVHARL-------------------------------------------------G---N------K--------WVAIAK-------HL-PGRTDNCVKNHWNSML
>GchPXF45695
VRWSNREVEALLAGVRTH-------------------------------------------------G-VGK---------------WARILR----HSPVFNGVRTSVDLKDKWRNLT
>GchPXF46257
EQWTPGEHARFLQALKLY-------------------------------------------------D---R------N--------WKLIEA-------YI-GSKTVLQIRSHAQKHF
>GchPXF46547
EMWSASEHQRMIDGLRLF-------------------------------------------------K---R------H--------WAKVTE-------HV-GTRSIAQVRSHAQKYF
>GchPXF47488
PAWTPREEEIFMEAYHKH-------------------------------------------------G---C------Q--------WKLYQN-------SL-PGRSRRQIQSH-----
>GchPXF48004
IKWTEGEVQALRSGVQKH-------------------------------------------------G---E--G---R--------WAVILR--ENADRFH-PVRISVDLKDKWRNLS
>GchPXF48682
HPWTQEELSLLSKAVAKY------------------------------------------------PG------GTVER--------WRRIAD-------FV-GTRSPDEVLHKV----
>GchPXF48715
EIWTPEEHQLFLEALKKY-------------------------------------------------G---R------S--------WKQIEG-------HV-RTKNVIQIRSHAQKYF
>GchPXF49075
HGWTREEHYLFLEALAIY-------------------------------------------------G---R--G---C--------WKETAA-------IV-GTRLPTQVQSHAQKFF
>GsuXP_005702542
ESWTPEEHERFVEALRKY-------------------------------------------------G---R------N--------WKRIRD-------CV-GGKDLFQIRSHAQKYF
>GsuXP_005703373
YRWTNKEKNVFFKLLKEL-------------------------------------------------G---C------D--------WEKISE-------QI-PTKSPLQLRAFYDEYV
>GsuXP_005703464
QGWTAEEEENLLDAMLMY-------------------------------------------------G---L--H---N--------WQLVSE-------YV-RTKSKSKCEQHYHQVY
>GsuXP_005704156
EYWTDEEHNRFLVGLEQY-------------------------------------------------G---R------N--------WKAIEK-------VV-QTKTAVQVRSHAQKYF
>GsuXP_005704313
RSWTKKEHFLFLQGLEEY-------------------------------------------------G---K--G---Q--------WQSIAN-------KI-GTKTASQVRSHCKKYL
>GsuXP_005704673
EVWTTEEHQRFVEAVHLY-------------------------------------------------H---R------D--------WKQIEK-------YV-ATKNVLQIRSHAQKYF
>GsuXP_005704966
NAWKLDEHHRFLVALKKF-------------------------------------------------G---H-----GN--------WRQIAD-------YV-ETRSASQCQSHAQKYY
>GsuXP_005705070
EDWTALEEEFLLDGLERF-------------------------------------------------G---L--D---N--------WTEVAQ-------HI-QTRHPLETRAHYVRT-
>GsuXP_005705813
LVWTENEDNLLIDLFIQH-------------------------------------------------G---R------C--------WSLISR-------SL-FGKSASQCLRRFLKLR
>GsuXP_005706764
-PWTPEEDQKLLELLRSL------------------------------------------------KG---V--R---K--------WTTLED-------YF-PERTHLAIRSRARTLV
>GsuXP_005707219
SIWKPEEERLFDEGFHRY-------------------------------------------------G---C------R--------WKLIQE-------NLLPNKSRQQIQSHGT---
>GsuXP_005707614
SLWSNEEVEELARLIRKH-------------------------------------------------G---T------K--------WVLIGE-------EL--GRLPGACRDKWRDVL
>GsuXP_005707892
ETWSENETLLLLEGLEKY-------------------------------------------------G---E------N--------WDSVAE-------HV-GTKSKESCVLHFIRLP
>GsuXP_005708093
NLWTPEEDALFMKAFKQY-------------------------------------------------G---T------K--------WKQIQK-------VL-PNKSRQQIQSHG----
>GsuXP_005708568
SKWTEEEEKRFLEALNLF-------------------------------------------------G---R------D--------WQKCAE-------YM-GTRDANNFRSHAQKYF
>GsuXP_005708610
-EWSEEEVDLFVQVAKTY-------------------------------------------------G---SGDK------------WGLFAS-------HI-PHRVGYQCSAAYREI-
>CpXP_124404530
HRWENWEDQSLKEGVDRF-------------------------------------------------G---K--G---R--------WREIRD----NYKFQ-DFRTPVDLKDRHK---
>CpXP_258585864
--------ELLVELHKRI-------------------------------------------------G---N------R--------WAEIAK-------FI-KGRSDNSIKN-WNS--
>CpXP_375925228
MPWSEEEHRLFLSGLQKF-------------------------------------------------G---K--G---D--------WRNISR-------SF-----------------
>CpXP_379598005
---S-DEDALLLKLHAEL-------------------------------------------------GNR-----------------WADIAK-------ML-PGRSDNACKNRWNSTL
>CpXP_76821329
--WSESERNSLAEALLLH-------------------------------------------------G---T------A--------WEKVAG-------HIGTGKTAEQAAAFFEKNR
>CpXP_125104175
--WTQDEKRALLAAHKAH-------------------------------------------------G---K------N--------WRRISE--------------------------
>CpXP_5330910214
--WSPEELLIAIQLHRM--------------------------------------------------G---P------A--------WAEIAQ-------HL-PGRDARAVRKRL----
>CpXP_5468311582
TAWTA-EDRLLIALHAQF-------------------------------------------------G---N------K--------WAEISR-------RM-PGRSDNNIKNRWNSAL
>CpXP_5785112092
SRWTAAEDAVLLQLVAEV--------KAAGV-----------------------------------AD---P--R---RHPNNKNLLWELVED------RLP-PQKTLAQCKRRWQRH-
>CpXP_7205735
RTWSQEDEALRAIYHEVR----------EEG-----------------------------------PG---IGVDPVHN--------WKDLEH----RMRQLGFDRTAKQCRERWLMNL
>CpXP_75631203
ENWTEEEHQKFLEALKLY-------------------------------------------------E---R------D--------WKKIEN-------YI-GTKSVVQIRSHAQK--
>CpXP_83801912
EVWTDEEHARFIEGL-LY-------------------------------------------------E---R------D--------WKRIQQ-------HV-ETKNVMQIRSHAQK--
>MpXP_003056119
--FTREEAEALVTGVSSY-------------------------------------------------G--------IGN--------WVIILK-----QHFKNSARSSVDLKDKWRNM-
>MpXP_003056349
--WDETEERLFREALTLH-------------------------------------------------G---R------D--------WHACAA-------HV-GTR-------------
>MpXP_003056483
NPWALEEAVALVDGVAKC-------------------------------------------------G---G--G---K--------WADIKK---LGYQAI-EHRTAVDLKDKWRNLL
>MpXP_003057099
-PWTEEEHRMFLVGLAKY-------------------------------------------------G---K--G---N--------WSAISQ-------NVVLSRTPTQIMSHAQKY-
>MpXP_003057507
NSWTPEEDERLRERIAAH-------------------------------------------------G---P--G---N--------WSAVAA-------FL-EGRSSKSCRLRWCNQL
>MpXP_003057517
TKWSVEEEDALKRGVKKY-------------------------------------------------G---P--G---K--------WRLIQK-DDVLGKTL-NLRSNVDLKDKWRNM-
>MpXP_003059136
-PWTEEEHRLFLLGLQKL-------------------------------------------------G---K--G---D--------WRGISR-------HFVQSRTPTQVASHAQKYF
>MpXP_003060613
-KWTEDEKTTLSTLVNEYFAEQKATPGRGAG-----------------------------------DG---Q--E---HRELLDNIPWSIIAQ------KH--GSRTEAQCMQRWYRV-
>MpXP_003060779
ESWTEKEHNMFLEAINMY-------------------------------------------------D---R------D--------WKKIET-------YV-GTKTVIQIRSHAQKYF
>MpXP_003060975
-DWGADEEVLLLEAIEIY-------------------------------------------------G---L--G---N--------WTEVAE-------HVGGAKSKMQCHDHY----
>MpXP_003061140
QYWSDEEVKELERLVKKY-------------------------------------------------G---E--S---N--------WKKIQT--EGAGVFD-PARTNVHLKDKWRTM-
>MpXP_003061570
GYWDEEEENALRDAVQKH-------------------------------------------------G---I--G---S--------WEKMRH-DEQFK-VL-KGRTGVQLKDKWRNL-
>MpXP_003061575
AKWNDDDKENLYRGIAKH-------------------------------------------------G---IDPS---S--------WRKIID------EFC-PGREVLFIRIKAS---
>MpXP_003062045
--WSEEQRGFLARAIEAV-------PKSDAM-----------------------------------KD---S--E---R--------WKQIA-------ACV-PGKDAKQCFERYKSLR
>MpXP_003062228
ERWTDEEHERFLAALKLH-------------------------------------------------G---R------A--------WRKIEE-------HV-GTKSAVQIRSHAQK--
>MpXP_003062240
GDWGEDEIENFVRVAKEH-------------------------------------------------GCGDK---------------WGLFAS-------YV-PHRVGYQC--------
>MpXP_003062320
--WTEEEHRLFLLGLAKF-------------------------------------------------G---K--G---D--------WRSISR-------NFVISRTPTQVASHAQKYF
>MpXP_003062837
QRWTAEEEDCLRKGMAEF--------NPPGK-----------------------------------EG---P--T---D--------WISILD---KYDTVM-IDRTSMDLKDKWRNMK
>MpXP_003064366
--WSPTEDQLLCAIVHEF-------------------------------------------------G---S------N--------WGLITDVFAASAPFKGVFRRAEQCRYRFQTL-
>CrXP_001690838
PPWSLSEEITFVHQHAVL-------------------------------------------------G---N------A--------WARLAA-------HL-PQRDSSEVKN------
>CrXP_001692275
---DAAAEDALKAGVRKH-------------------------------------------------G---L--G---A--------WEHIRK---DPQFAILSDRTGVQLKDKWRNL-
>CrXP_001693390
-PWSEEEHRAFLAGLKSL-------------------------------------------------G---K--G---S--------WRQISQ-------QFVPTRTPTQVASHAQKHF
>CrXP_001695521
--------VTLVSAHATY-------------------------------------------------G---N------Q--------WAAIAA-------RL-PGRSANEVKNIWHSTL
>CrXP_001695683
EPWSSREEYIVCRVHCQV-------------------------------------------------G---N------Q--------WADIAR-------FL-PGRAENSIKNHYN---
>CrXP_001696447
ERWTDEEHARFLEALKLY-------------------------------------------------G---R------A--------WRKIEE-------HV-STKTAVQIRSHAQK--
>CrXP_001696670
-EWTEEEHEIFIATARKH-------------------------------------------------GVGDK---------------WGLFAS-------YI-PNRVGYQCSAYY----
>CrXP_001699327
--WTEAQEVALVAALKQC----------PKE-----------------------------------LG---A--E---R--------WDAVA-------KLV-PGRSKAQCFKRFKELR
>CrXP_001699899
------EEAVLCRLHAQW-------------------------------------------------G---C------S--------WSRIAK-------EL-PGRTSSEVKNIWHSTL
>CrXP_001700377
--WTEAQELALVAALKQC----------PKE-----------------------------------LG---A--E---R--------WDAVAK------LV--PGRSKAQCFKRFKELR
>CrXP_001701277
AEWSLAELCSIAYAHAHV-------------------------------------------------G---N------K--------WALIAK-------HF-RSRSDYDIKNIFYSTL
>CrXP_001702508
-PWTEEEHRLFLLGLAKF-------------------------------------------------G---K--G---D--------WRSIAR-------NFVISRTPTQVASHAQKYF
>CrXP_001703007
ERWTDDEHQRFVEALKLY-------------------------------------------------G---R------A--------WRKIEE-------YV-GTKTAVQIRSHAQKYF
>CrXP_001703268
--WTPEEETLFLKAMEAY-------------------------------------------------G---R------D--------WKKGSE-------LV-GTRDHRAIASHAQKYL
>CbGBG61483
-KFAEEEVAALKEGVQRF-------------------------------------------------G---L--G---N--------WKVILN---AYEDVF-RGRTAIDLKDKWRNM-
>CbGBG67727
ESWTEQEHEKFLQALHLY-------------------------------------------------D---R------D--------WKKIEQ-------YV-GTKTVIQIRSHAQKYF
>CbGBG71724
KLWTTEEDEALLAAVEKC-------------------------------------------------G---E--G---N--------WTNILK------GAFTLERTAAQLSQRW----
>CbGBG77681
--WTLKEVMTLIEGVARC-------------------------------------------------G-GGK---------------WADIKK---LAFSSV-GHRTAVDLKDKWRNLL
>CbGBG79596
EPFSEEEDRLIIESHKKH-------------------------------------------------G---N------K--------WAAIAK-------EF-SGRTDNAIKNHWNSTL
>CbGBG82166
--WTEEEHRLFLLGLQKF-------------------------------------------------G---K--G---D--------WRSISR-------NFVISRTPTQVASHAQKYF
>CbGBG83755
-----EEQQLVFELHGRF-------------------------------------------------G---N------Q--------WARIAS-------QM-PGRTDNEIKNFWNT--
>CbGBG85691
-PWTEEEHRMFLLGLQKL-------------------------------------------------G---K--G---D--------WRGISR-------NYVQTRTPTQVASHAQKYF
>CbGBG70066
--WTTLEELLLTDAVRRY-------------------------------------------------G---S-----AN--------WSVISM-------EL-RGR-ARQMGGRSESS-
>At5G04100
--WTAKEERRFEALVKKN--------PLSSS-----------------------------------DG---F---------------WEFASN------AF--PQKSKKDLLSYYYNVF
>At2G38090
-PWTEEEHRQFLMGLKKY-------------------------------------------------G---K--G---D--------WRNIAR-------NFVTTRTPTQVASHAQKYF
>At2G46410
-KMSEEEEDLISRMYKLV-------------------------------------------------G---D------R--------WELIAG-------RI-PGRTPEEIERYWLM--
>At2G13960
GGWTPEEDETLRRAVEKY------------------------------------------------KG---K------R--------WKKIAE-------FF-PERTQVQCLHRWQKVL
>At2G30420
--MTEQEEDLISRMYRLV-------------------------------------------------G---N------R--------WDLIAG-------RV-VGRKANEIERYWIM--
>At2G21650
---TVKQNKAFERALAVY-------------------------------------------------D---Q--DTPDR--------WHNVAR-------AV-GGKTPEEAKRQY----
>At2G03470
---TEEEEDLFHKVVYSN----------PFS-----------------------------------AG---R------DF-------WKQLKG-------TF-PSRTMKELVSYYFNVF
>At2G46830
ERWTEEEHNRFIEALRLY-------------------------------------------------G---R------A--------WQKIEE-------HV-ATKTAVQIRSHAQK--
>At4G01060
-NMSQEEEDLVSRMHKLV-------------------------------------------------G---D------R--------WELIAG-------RI-PGRTAGEIERFWVM--
>At4G01280
ENWTDQEHDKFLEALHLF-------------------------------------------------D---R------D--------WKKIEA-------FV-GSKTVVQIRSHAQKYF
>At4G09450
--WSEEEQRLFLEGLNKF-------------------------------------------------G---K--G---D--------WKNISR-------YCVKSRTSTQVASHAQKYF
>At4G11400
-RWTEEEEKRFKDMIIAD-----------------------------------------------------PQSF------------WTNAAK-------NF-PKKKREELVSYYFNVF
>At4G36570
---TRKENKLFERALATY-------------------------------------------------D---Q--DTPDR--------WHNVAR-------AV-GGKSAEEVRRHY----
>At4G39250
---TAKQNKAFEQALATY-------------------------------------------------D---Q--DTPNR--------WQNVAK-------VV-GGKTTEEVKRHY----
>At1G72650
--WTLSEIAKLVEGVSKY-------------------------------------------------G---A--G---K--------WSEIKK---HLFSSH-SYRTSVDLKDKWRNLL
>At1G58220
KKWSAEEDEELIAAVKRH-------------------------------------------------G---E--G---S--------WALISK------EEFEGERTASQLSQRW----
>At1G07540
RPFSVAEVEALVQAVERL-------------------------------------------------G---T--G---R--------WRDVKL---RAFDNA-KHRTYVDLKDKWKTL-
>At1G72740
LKWTAEEEEALLAGIRKH-------------------------------------------------G---P--G---K--------WKNILR-DPEFADQL-IHRSNIDLKDKWRNL-
>At1G19510
---------MFERALAVY-------------------------------------------------D---K--DTPDR--------WQNVAK-------AV-GSKSAEEVKRHY----
>At1G17460
--WTISEVEKLVEGVSKY-------------------------------------------------G---V--G---K--------WTEIKK---LSFSPY-THRTTVDLKDKWRNL-
>At1G70000
--WTEEEHRLFLTGLHKV-------------------------------------------------G---K--G---D--------WRGISR-------NFVKTRTPTQVASHAQKYF
>At1G71030
--FSKDEDDLILKLHALL-------------------------------------------------G---N------R--------WSLIAG-------RL-PGRTDNEVRIHWETYL
>At1G17520
LKWTAEEEEALLAGVRKH-------------------------------------------------G---P--G---K--------WKNILR-DPELAEQL-SSRSNIDLKDKWRNL-
>At1G18330
EKWSEEEHDRFLEAIKLY-------------------------------------------------G---R------G--------WRQIQE-------HI-GTKTAVQIRSHAQK--
>At1G01060
ERWTEDEHERFLEALRLY-------------------------------------------------G---R------A--------WQRIEE-------HI-GTKTAVQIRSHAQK--
>At1G19000
-PWTENEHKRFLIGLQKV-------------------------------------------------G---K--G---D--------WKGISR-------NFVKSRTPTQVASHAQKYF
>At1G15720
---TSEEVAALREGVKEY-------------------------------------------------G---K------S--------WKDIKN----SYPVVFADRSEVDLKDKWRNLL
>At1G01520
ENWTEQEHDKFLEALHLF-------------------------------------------------D---R------D--------WKKIKA-------FV-GSKTVIQIRSHAQKYF
>At1G06910
LPWSTAETLAVLKGYEKY-------------------------------------------------G------A---N--------WKRIKD----ENPVL-VRRTNGDIKDKF----
>At1G49010
--WTEEEHRLFLLGLDKF-------------------------------------------------G---K--G---D--------WRSISR-------NFVISRTPTQVASHAQKYF
>At1G09710
KRWSAEEDEELFAAVKRC-------------------------------------------------G---E--G---N--------WAHIVK------GDFRGERTASQLSQRW----
>At1G18960
ESFTSEDEDLIIKMHAAM-------------------------------------------------G---S------R--------WQLIAQ-------HL-PGKTEEEVKMFWNTKL
>At1G75250
--WTFSQNKMFERALAVY-------------------------------------------------D---K--DTPDR--------WHNVAK-------AV-GGKTVEEVKRHY----
>At1G01380
-----EEEDLICRMYKLV-------------------------------------------------G---E------R--------WDLIAG-------RI-PGRTAEEIERFWVM--
>At1G74840
-PWTEEEHKLFLLGLQRV-------------------------------------------------G---K--G---D--------WKGISR-------NFVKTRTSTQVASHAQKYF
>At1G49950
QKWTQEEESALKSGVIKH-------------------------------------------------G---P--G---K--------WRTILK-DPEFSGVL-YLRSNVDLKDKWRNM-
>At3G46590
RPFSVTEVEALVQAVEKL-------------------------------------------------G---T--G---R--------WRDVKV---RAFEDA-DHRTYVDLKDKWKTL-
>At3G16350
-PWTEEEHRLFLVGLQKL-------------------------------------------------G---K--G---D--------WRGISR-------NYVTSRTPTQVASHAQKYF
>At3G10590
-PWTEEEHRLFLQGLKKY-------------------------------------------------G---E--G---A--------STLTST-------NFVKTKTPRQVSSHAQYYK
>At3G53790
RPFTVSEVEALVQAVERL-------------------------------------------------G---T--G---R--------WRDVKS---HAFNHV-NHRTYVDLKDKWKTL-
>At3G49850
LKWTPEEETALKAGVLKH-------------------------------------------------G---T--G---K--------WRTILS-DPVYSTIL-KSRSNVDLKDKWRN--
>At3G11280
-PWTEEEHRRFLLGLLKY-------------------------------------------------G---K--G---D--------WRNISR-------NFVVSKTPTQVASHAQKY-
>At3G10113
EKWSEEEHDRFLEAIKLY-------------------------------------------------G---R------G--------WRQIQE-------HI-GTKTAVQIRSHAQK--
>At3G10580
--WSPEEHRLFLDGLNKY-------------------------------------------------G---K--G---D--------WKSISR-------ECVTSRSPMQVASHAQKYF
>At3G12560
RPFSVTEVEALVQAVEEL-------------------------------------------------G---T--G---R--------WRDVKL---RAFEDA-DHRTYVDLKDKWKTL-
>At3G09600
ESWTEEEHDKFLEALQLF-------------------------------------------------D---R------D--------WKKIED-------FV-GSKTVIQIRSHAQKYF
>At5G59430
--FSVAEVEALVQAVEKL-------------------------------------------------G---T--G---R--------WRDVKL---CAFEDA-DHRTYVDLKDKWKTL-
>At5G05790
-PWTEEEHRRFLLGLLKY-------------------------------------------------G---K--G---D--------WRNISR-------NFVGSKTPTQVASHAQKY-
>At5G08520
--WTEDEHRLFLLGLDKY-------------------------------------------------G---K--G---D--------WRSISR-------NFVVTRTPTQVASHAQKYF
>At5G58900
-PWTEEEHKLFLMGLKKY-------------------------------------------------G---K--G---D--------WRNISR-------NFVITRTPTQVASHAQKYF
>At5G67580
QKWTPEEEAALKAGVLKH-------------------------------------------------G---T--G---K--------WRTILS-DTEFSLIL-KSRSNVDLKDKWRN--
>At5G02840
ESWTEGEHDKFLEALQLF-------------------------------------------------D---R------D--------WKKIED-------FV-GSKTVIQIRSHAQKYF
>At5G13820
RPFSVTEVEALVSAVEEV-------------------------------------------------G---T--G---R--------WRDVKL---RSFENA-SHRTYVDLKDKWKTL-
>At5G04760
--WTENEHKLFLIGLKRY-------------------------------------------------G---K--G---D--------WRSISR-------NVVVTRTPTQVASHAQKYF
>At5G53200
--MTEQEEDLIFRMYRLV-------------------------------------------------G---D------R--------WDLIAG-------RV-PGRQPEEIERYWIM--
>At5G56840
-PWTAEEHRTFLIGLEKL-------------------------------------------------G---K--G---D--------WRGISR-------NFVVTKSPTQVASHAQKYF
>At5G47390
--WTEEEHRMFLLGLQKL-------------------------------------------------G---K--G---D--------WRGISR-------NYVTTRTPTQVASHAQKYF
>At5G23650
-PWKPFEHRQFLHGLKKY-------------------------------------------------G---K--G---D--------WRSISR-------HCVVTRTSTQVASHAQKYF
>At5G03780
LLWTYEEEEMLKVGVEKF--------AAEAN------------------------------------K---N--M---P--------WRKILE--MGEKVFH-ETRTPADLKDKWRSM-
>At5G52660
ESWTEPEHDKFLEALQLF-------------------------------------------------D---R------D--------WKKIEA-------FI-GSKTVIQIRSHAQKYF
>At5G61620
--WTEEEHRNFLIGLNKL-------------------------------------------------G---K--G---D--------WRGIAK-------SFVSTRTPTQVASHAQKYF
>At5G37260
EKWTEAEHEKFVEALKLY-------------------------------------------------G---R------A--------WRRIEE-------HV-GTKTAVQIRSHAQK--
>At5G01200
-PWTEDEHLRFLMGLKKY-------------------------------------------------G---K--G---D--------WRNIAK-------SFVTTRTPTQVASHAQKYF

## Sheet: R2R3
Supplementary Table S4B. Multiple sequence alignment used to infer phylogenetic trees of R2R3-MYB genes.
>PyMYB1
GPWSATEDATLRALVRRSG-------------------------AR-------NWAVIAAAL---------RG-----------RTGKQCR----ERWLNHL------AAWTPAEDAVLVSWHGRLG-NAWAKISA----HL-PGRTD-NSIKNRWNSTL---
>PyMYB2
-TWARDEDRRLVQLVYEETVASGRVKSGISQEEAATVASSVAAHAK-------MWSKVASNL---------PG-----------RSGKQCR----ERWLNQL------GAWTDTEEETLRLAHDELG-NRWVQIAL----RL-PGRTD-NCVKNHWNSML---
>PyMYB3
GVWKNSEDEILKAAVMKYG-------------------------PH-------QWARVSSLL---------VR-----------KSAAQAK----ARWTEWL------TEWSAAEDATLLHLAKVLP-TQWRSIAP----RV--GRTA-AQCLARYEQLL---
>Ph04980
GVWKNSEDEILKAAVMKYG-------------------------PH-------QWARVSSLL---------VR-----------KSAAQAK----ARWTEWL------TEWSAAEDAALLHLAKVLP-TQWRSIAP----RV--GRTA-AQCLARYEQLL---
>Ph05488
GPWSATEDATLRGLVRRSG-------------------------AR-------NWAVIAAAL---------RG-----------RTGKQCR----ERWLNHL------AAWTAAEDDVLVAWHGRLG-NAWAKIAA----HL-PGRTD-NSIKNRWNSTL---
>Ph05827
-TWARDEDRRLVQLVYEETVASGRVKSGISQEEAATVASSVAAHAK-------MWSKVASNL---------PG-----------RSGKQCR----ERWLNQL------GAWTDTEEETLRLAHDELG-NRWVQIAL----RL-PGRTD-NCVKNHWNSML---
>Ph07589
GPWREDEDNLLLSLVAAQG-------------------------AR-------RWSVIADGI---------PG-----------RSGKQAR----ERYLNQL------RPWTPEEDGIIMDAQAAHG-NAWAHISS----LL-KGRSD-NAVKNRFNTTI---
>PuOSX69724
-TWARDEDRRLVQLVYEETVASGRVKSGISQEEAATVASSVAAHAK-------MWSKVASNL---------PG-----------RSGKQCR----ERWLNQL------GAWTEKEEETLRTAHEELG-NRWVQIAL----RL-PGRTD-NCVKNHWNSML---
>PuOSX70207
GPWSAAEDATLRTLVRKAG-------------------------AR-------NWAVIAATL---------RG-----------RTGKQCR----ERWLNHL------AAWTATEDETLLELHGRLG-NAWAKISK----HL-PGRTD-NNIKNRWNSTL---
>PuOSX71512
GPWTAVEDATIVRLVGRLG-------------------------TN-------KWAALAGAL---------PG-----------RHGKQAR----ERWVNHL------APWSAAEEATLAALHGRWG-NAWARIAA----AL-PGRTD-NAVKNHYNSYV---
>PuOSX72389
GVWKNSEDEILKAAVMKYG-------------------------PH-------QWARVSSLL---------VR-----------KSAAQAK----ARWTEWL------TEWSATEDAALLHLAKVMP-TQWRSIAP----RV--GRTA-AQCLARYEQLL---
>PuOSX74889
RPWTAAEDEALRRPVSVYG-------------------------TT-------SWSRIAAD----------MG----------DRNGKQCR----ERWFHQL------GSWSPDEDASLLSLQRQHG-NAWATIAR----SL-PGRTG-NQVKNRFNTIR---
>PuOSX80871
RPWTRAEDEALTAAVVVHG-------------------------AA-------AWTTLAAAA--------VPT-----------RSGKQAR----ERWTHQL------RPWTVAEDTLILQMHRQLG-NRWAAIAA----KL-DGRTD-NHVKNHFNAS----
>CcXP_005712311
GPWTKDEDAMLISLVNAHG-------------------------PR-------NWTSLATRM---------TS-----------RSGKQCR----ERWLNHL------GAWSVAEDETLVDLHRTHG-NRWSEIAR----HL-PGRTD-NAIKNHWNSTI---
>CcXP_005712439
GPWRPEEDRILTDLVGKMG-------------------------AR-------RWTVIASHI---------VG-----------RTGKQAR----ERWLNQL------RGWTAEEDQIVMEAHARLG-NRWSEIAK----LL-KGRTD-NATKNRFNTTI---
>CcXP_005712665
ASWTPQEDARLVELVKKES-----------------AVPPSISASK-------TWSRVASQL---------TN-----------RTGKQCR----ERYLNQL------DPWSPEEERILRETHAKIG-NKWVTIAQ----QL-PGRTD-NCVKNHWNSML---
>CcXP_005718573
GVWKNSEDEILKAAVMKYG-------------------------KN-------QWARIASLL---------VR-----------KSAKQCK----ARWFEWL------TQWTREEEEKLLHLAKIFP-TSWRTIAP----MI--GRTA-AQCLEHYEKLL---
>CmXP_005534987
GPWTPAEDALLLSLVAQFG-------------------------IQ-------AWTAVAACM---------PG-----------RSGKQCR----ERWLNQL------GAWTFEEDEALVLLHARFG-NCWAKMSK----YL-PGRTD-NAIKNRWNSS----
>CmXP_005536657
GPWQPCEDERLKALVNMLG-------------------------VG-------AWPRIAQYM---------VN-----------RSGKQCR----ERYINNL------TEWTRNEEMRLVQLQAIYG-NRWSVIAK----EF-PGRTD-NAVKNRFNSYL---
>CmXP_005538175
GPWRPEEDELLRSLVEKMG-------------------------PR-------RWSLIAEHI---------PG-----------RTGKQAR----ERWLNQL------RPWTPEEDRIIISAHARLG-NRWSEIAR----ML-QGRTD-NAVKNRFNSFI---
>CmXP_005538402
SDWSLPEELVLRAAVEVCG-------------------------TN-------QWRRIASLL---------PG-----------KTALQCQ----EHFYS-S------GNWTVQEDRLLLQVGRSLV-GQWQTVAL----LL-PGRTA-DACAQRFAELT---
>CmXP_005539177
GAWSPEEDARIIDLVQKLG-------------------------EK-------SWSRLATFL---------EG-----------RTGKQCR----ERWFHHL------APWTEEEERILREKHAEFG-NRWAMIAR----FL-PGRSD-NTIKNHWNGT----
>PpKAA8492231
SSWSPEEDKLLLAEVQRHG-------------------------KG-------VWKLIAREK--------FSG-------PRYFRTSGQLR----TRYVNQI--------WVEAEDAALLSLHARHG-TSWTHIAQ----LM-GTRTE-NDCKNRFRKLM---
>PpKAA8492232
RTWTREEDQLLLHEVERCG-------------------------RG-------NWTKVASEG--------FSG-------PKYFRTPCELR----ARYRKQL-------SWTVAQDTALLALHEKYG-SRWKRIAH----FM-GMRTE-RDCKDRLLKLL---
>PpKAA8492334
-PWSNAEDEVLKAAVSKYG-------------------------FN-------QWPRIASLL---------PR-----------RTARQCK----ARWFEWL------TEWTEQEEQRLLMLAKQFP-AQWRTISA----QV--GRTP-QQCIQHYERLV---
>PpKAA8492832
GPWKAEEDRLLMDLVRKHG-------------------------PK-------NWPTIAAQI---------PG-----------RTGKQAR----ERWLNHL------RPWTAEEDLAIMEAHAKLG-NRWSEIAK----IL-DGRTD-NAVKNRFNTTI---
>PpKAA8493575
GVWQPSEDAALLACVRRHG-------------------------AQ-------SWSAIAREV--------LPH-----------RSGKQCR----ERWVNQL-------PWTEAEDKFILAFVKEHG-FKWSRLAK----EL-PGRSD-NAVKNHWNSSL---
>PpKAA8494854
RRWQAWEDDIVRDMVGKQG-------------------------PQ-------LWNKIAERL---------PH-----------RTANQIR----LRWRQSL------SAFTEDEDKQLLHLQGLFG-NKWKVIAS----QI-GGNHCFNDVKNRWHNLQ---
>PpKAA8494855
RRWQVWEDDIVREVVLKQG-------------------------PQ-------SWNKIAERL---------PH-----------RSANQIR----LRWRQSL------AAFTESEDKQLLRLREPWG-NKWKLIAS----SI-GGHHCFNDVKNRWHNLQ---
>PpKAA8494856
RRWQPWEDEIVREAVAKQG-------------------------PQ-------SWGRIVERL---------PH-----------RSANQIR----LRWRQSL------SAFTPEEDAQILRARELLG-NQWKLIAS----TI-GGRHNFNDVKNRWYNLR---
>PpKAA8496233
RSWTNAEDQCLRGLMSEFD-------------------NASDLKTK-------IWSKVAESI---------PG-----------RSGKQCR----ERWLNQL------DQWTPEEEQKLLDLQAIHG-NKWVLIAS----EL-PGRTD-NNVKNHWNSGL---
>PpKAA8497238
GSWSEEEDARLTELVQRMD-------------------------TR-------CWTAIAAEL--------SPL-----------RTGKQCR----ERWMNHL------GNWTPEEDERIIELHAIFG-NSWANIAR----AL-PGRSD-NIVKNHWHA-----
>PpKAA8497884
GSWTPEEDAYLTRLVEQFG-------------------------VR-------SWTALATM----------TD----------QRTGKQCR----ERWMNHL------GSWTEEEDRLIIELHKVHG-NSWAVIAK----HL-PGRSD-NIVKNHWNSTI---
>PpKAA8498292
GPWTKEEDQTLIELVNAEG-------------------------PK-------NWTKLAMKL---------TK-----------RSGKQCR----ERWLNHL------DAWSPEEDAKMYLLHQEMG-NRWAEIAK----EL-PGRTD-NAIKNRWNSTV---
>PpKAA8498587
GPWRPEEDELLRSLVAKMG-------------------------PR-------RWSLVAAQI---------PG-----------RTGKQSR----ERWLNQL------APWTEEEDMIIMDAHSRLG-NRWSEIAK----LL-NGRTD-NSVKNRFNSTI---
>PpKAA8498941
QYWTPEEDELLRTLVASLG-------------------------PT-------DWPSLSAKM---------PG-----------RSSKQCR----ERWLNHL------SAWTAEEDALIAQLHSQHG-NKWRLIAQ----YV-PGRSD-NDIKNRFHVTL---
>PpKAA8498942
QYWTPEEDEMLRVLVDSMG-------------------------PA-------DWPNLSAKM---------SG-----------RTSKQCR----ERWLNHL------SAWTAGEDALLAIMHSQHG-NKWRLISQ----HM-PGRSD-NDIKNRFHVTL---
>PpKAA8499043
GSWSEDEDMLLSRLVQRLG-------------------------PK-------NWNMIAQEI---------AG-----------RSGKQCR----ERWINQL------GNWTAEENELLVRLHVQYG-NQWAEIAK----HM-PGRSD-NIIKNHWNSS----
>PpKAA8499442
VYWKADEDERLHAAVLQFR-------------------------PN-------QWSRVADSV---------KT-----------RSRKQCR----ARWVNYH------REWTADEDRELLRQLSIHG-KRWSRIAS----SI-PGRTE-NDCKNRYHSIF---
>GchPXF40956
GPWRPEEDTILTDLVNRFG-------------------------AR-------RWTLIASHI---------PG-----------RTGKQAR----ERWLNQL------RPWTPEEDRIVMDAHARLG-NRWSEIAK----LL-KGRTD-NATKNRFNTTI---
>GchPXF41719
RAWTAEEDSLLLKAYKEHG-------------------------A--------DWHEVANVV---------HS-----------RSAAACR----QRYT--L------ATWKEAEDELLREAILLYGESRWTLVAR----HV-GTRSD-AQCYERWTSCL---
>GchPXF43594
RLWTPQEDERLRHL-ARMR-------------------------PE-------NWNVIAESL---------PG-----------RTGKQCR----ERWLNHL------GFWTPSEDAIILNEQARRG-NRWSDIAR----LL-PGRSD-NAVKNRFNATL---
>GchPXF47507
GVWKNSEDEILKAAVMKYG-------------------------MN-------QWARIASL----------LG----------RKSATQCK----ARWYEWL------TPWTREEEEKLLHLVKVMP-TSWRTIAP----MI--GRTA-SQCIEHYEKLI---
>GchPXF48252
GPWRREEDQLLLTLVHRYG-------------------------PK-------HWSAIARHI---------PR-----------RSGKQAR----ERWMNQL------KNWTIREDRTILDAHSRLG-NRWSAIAQ----LL-PGRTD-NSVKNRYNSTL---
>GchPXF49847
GPWTKDEDSMLISLVNAHG-------------------------PR-------NWTNLASRM---------PS-----------RSGKQCR----ERWLNHL------GAWTSDEDEKLVSLHKTIG-NRWSEIAK----HL-PGRTD-NAIKNHWNSTI---
>GsuXP_005703269
GVWKNSEDEILKAAVMKYG-------------------------KN-------QWARISSLL---------VR-----------KSAKQCK----ARWYEWL------TDWTREEEEKLLHLAKVMP-NQWRTIAP----II--GRTA-SQCLEHYERLI---
>GsuXP_005704127
-PWTPEEDQKLLQLVGKWG-------------------------HQ--------WTFISRSL---------PG-----------RTPYQC-------FYHYH------GEYSPYEDEILLKYYEKLG-PKWSKIRK----FL-PWRAG-SSLQKRWRHLF---
>GsuXP_005704453
-SWTFEEVEKLVQGLKRHG-------------------------T--------NFKLVAKE----------IG----------TKTAMQCR----AYWKHN-------REWSEEEKNAFERYFRIYG-YNWDRIAE----LI-PTKTS-LQIRTYYEELM---
>GsuXP_005705943
GTWTKEEDKLLLKLTSLFG-------------------------SR-------NWSVIGNFF---------PG-----------RTGKQCR----ERWMNHL------EPWTKEEDETIIRLHQQLG-NKWAAMAK----VL-PGRTD-NAIKNRWNATL---
>GsuXP_005706738
G-WTEQEDRRLVELHRKYG--------------------------N-------RWALIKKFM---------GG-----------KTGQQCL----KRWRYTL------DSWTKEETERLMKLHEELG-SKWSDIAR----KLGTGRTD-IQCRYRYFRVL---
>GsuXP_005708531
RPWSAEEDQKLEELVKQFG------------------------SSK-------QWSLIASK----------IG----------QRSGKQCR----ERWTNQL------SNWTEEEEKILYEAHAKFG-NKWAEISK----LL-PGRTD-NAVKNHWNSS----
>GsuXP_005709292
NPWTREEEEKLIALFEKYG--------------------------R-------KWTEIAKE----------MG----------NRTASQCM--------YQL------SSWTRERDQELKEWVELYG-NHWIYISR----RM-KYFSP-RQCEERWIQMT---
>CpXP_5411211207
-KWTPDEDRMLRDAVARHG-------------------------GK-------NWKKIAEYF---------TD-----------RTDVQCL----HRWQKVL--------WTKE-----------YGAKKWSEIAK----HL-PGRIG-KQCRERWHNHL---
>CpXP_79801647
--WTPDED-LLLAAIQQFG-------------------------PK-------SWEQIAQFV---------PS-----------RNAKQCR----DRWVNYL--------WTEEETIRLLTLHRHYG-NEWRTIAM----DF-PGRTN-TDVKRYY-------
>CpXP_663259
---KNTEDEILKAAVMKYG-------------------------KN-------QWARISSLL---------VR-----------KSAKQCK----ARWYEWL------TEWTRDEEEKLLHLAKLMP-NQWRTVAP----IV--GRTA-AQCLEHYEKLL---
>MpXP_003055107
-AWTTQEDELLARLVKEHG-------------------------TK-------AWSEIARLL---------PN---------QQRRGKQCR----ERWINHL------GAWTKEEETILIRAQRQLG-NRWADIAT----WL-PGRTE-NGVKNHWN------
>MpXP_003056512
-VWKNTEDEILKAAVMKYG-------------------------KN-------QWARISSLL---------VR-----------KSAKQCK----ARWYEWL------TEWTREEDEKLLHLAKLMP-TQWRTIAP----IV--GRTP-AQCLERYEKLL---
>MpXP_003056601
--WLPSEDDLVRTLVTEHG-------------------------PR-------KWKLIATRL---------KT-----------KTQKQVY----ARWRDYL--------WSRDEQTRLIELQAHVG-NQWAVLAR----LM-PGRSP-NAIKNRFH------
>MpXP_003057210
GPWTKEEDDKIIELVKALG-------------------------AK-------QWSKIAQQL---------PG-----------RIGKQCR----ERWYNHL------EEWSREEDQKLIVAHAEYG-NRWAEIAK----TF-VGRTD-NAIKNHWNSTL---
>MpXP_003057960
EKWTAQEDELLSRLYEEHG-------------------------QR--------WAEIARHL---------EG-----------RTDQQCM----GRWRRHL------DAWNDTEDHELMRLHDKLG-PRWSNISK----ML-TGRTA-QQCRARW-------
>MpXP_003061340
--WTPPEVEALVEGVAHYG-------------------------RG-------QWADIKSLE--------ANG----VAAALETRSAVDLK----DKWRNLL--------WTLVESRALVDGVERCNGCRWTVIKKLGLSEL-ERRTA-MDLKDKWRNLL---
>MpXP_003063222
---TLQEDNVLRKLVGEHG-------------------------HR-------KWSFIASKM---------NG-----------RRGKQCR----DRWLNHL------GEWTAEEERILVEGHRMLG-TRWAALAK----LL-PGRPE-NAIKNHWH------
>CrXP_001689855
-PWTAEEDAVLKSLIAQRG-------------------------PR-------QWTRIAENI---------PG-----------RSGKSCR----LRWLNQL--------WEPQEDAVILWAHLHYR-NRWCEIAK----HL-PGRTD-NHIKNRWN------
>CrXP_001690083
-------------LVKKFG-------------------------EG-------NWSPIARALNEATGKTEATG-----------RIGKQCR----ERWNHHL------DPWTPEEEVLVVDAHKRLG-NRWSDIAR----CI-PGRSE-NAVKNHWN------
>CrXP_001692433
GPWTPEEDAILRQLVMTQG-------------------------PR-------NWTSIASCI---------PG-----------RSGKSCRRPAKLRWLNQL-------PFSAEEDAVILWAHMQYG-NKWASIAK----HL-PGRTD-NHIKNRWN------
>CrXP_001693140
GGWSAVEDTTLKRLVEEFG-------------------------EG-------NWSVIARHLNASLGKPSDSG-----------RIGKQCR----ERYNHHL------DAWTEEEESLLVAAHLRYG-NRWSDIAK----VI-RGRTE-NAVKNHWN------
>CrXP_001693296
-VWKNTEDEILKAAVMKYG-------------------------LN-------QWARISSLL---------VR-----------KSAKQCK----ARWYEWL------TEWTREEDEKLLHLAKLMP-CQWRTIAP----IV--GRTP-AQCLDRYERLL---
>CrXP_001694724
GAWTPEEDALLTKLIATYG-------------------------TK-------NWSVVAAGI---------KG-----------RSGKSCR----LRWHNQL------EPFSEWEDAVIILAHEVHG-NKWAAIAK----LL-SGRTD-NSVKNHWN------
>CrXP_001695740
--WTQEETDWLITVVSRLG-------------------------TD--NYDAINWQEVARQV---------PG-----------RTGKQCR----EKWKN--------DPWSLKEEYVLALAHSLHG-NRWSEVAR----YL-PTRPE-NTIKNRW-------
>CrXP_001699208
GPWTPEEDKQLTDLVLSCG-------------------------AQ-------RWSTIAESI---------PG-----------RSGKSCR----LRWWNHL------GPFSDFEDAVIVRSHEKYG-NKWSVIAK----LL-PGRTD-NAVKNRWNSTL---
>CrXP_001699726
------EDDLLRALVDRHG-------------------------AN-------KWTEIAASL---------PG-----------RTGKSCR----LRWVNQL-------AFSPAEDQRIVELQATLG-NRWSAIAK----EL-PGRTD-NMIKNRWNSYL---
>CrXP_001699782
-----QEDETLRKLVKEYG-------------------------PK-------KWSVIAQKL---------KT-----------KGSKQCR----RRWKNYL-------GWTAEEDRILMEGHRLYG-NKWTEIAK----MV-GGRTD-NAVKNRY-------
>CbGBG60552
GVWLPEEDEILKGYVANQG-------------------------PK-------NWSSIET-----------MG--------LLARSGKSCR----LRWMNHL--------FTPEEEAIVVTKQKLHG-NKWAQIAK----SL-SGRTD-NDVKNFWNM-----
>CbGBG60823
GQWTTEEDDTLRQLVQVHG-------------------------PK-------NWSLIAARL---------PG-----------RVGKQCR----ERWHNHL------EAWTQEEELKLVAAHNKLG-NKWAEIAK----LL-PGRTD-NSIKNHWNS-----
>CbGBG61835
GPWDPQEDAILVSYINQYG-------------------------PG-------KWNLVRA-----------KG-------FDLARCGKSCR----LRWVNHL------TPFTVEEQQLVFELHGRFG-NQWARIAS----QM-PGRTD-NEIKNFWNT-----
>CbGBG62569
GHWRPAEDEKLQELVALHG-------------------------PQ-------NWNLIAEKL---------PG-----------RSGKSCR----LRWFNQL------RPFTEEEEERLLAAHRFHG-NKWALIAR----LF-PGRTD-NAIKNHWH------
>CbGBG62764
MAWTPEDDTKLQQVVGEVG-------------------------E--------NWKKVAVRI---------HG-----------RKRSECR----ARWM-----------WTEEEDAAIVRMYKEFG-KKWTRMAK----EL-PGRTR-KTVKSRWLTAL---
>CbGBG66648
LRWQPEEDNLLRLYVKQYG-------------------------PQ-------DWGLIQER----------MG-------KPLARDAKSCQ----QRWKNYL------GPLSDDEKQRVIVLQAKYG-NKWKKIAA----EV-PGRTA-RRL-NKW-------
>CbGBG68226
GRWEPEEDAILLEFVRSNG-------------------------AK-------EWNRVGEK----------TG-------HVLHRDGKSCR----LRWFNYL------EPLTEQEMEVIIEQHSRVG-NKWSVIAT----KL-EGRTD-NEVKNWWYSNR---
>CbGBG85259
-VWKNTEDEILKAAVMKYG-------------------------KN-------QWARISSLL---------VR-----------KSAKQCK----ARWYEWL------TEWTREEDEKLLHLAKLMP-TQWRTIAP----IV--GRTP-AQCLDRYEKLL---
>CbGBG90413
---TRKEDALLLSLIKKYG-------------------------PR-------NWSLIASGI---------RG-----------RAGKSCR----LRWCNQL------EPFTQAEDAAIIVAHKKYG-NKWAAIAK----HL-PGRTD-NAIKNHWNSTL---
>At2G02820
---SPEEDDILRKQISLQG-------------------------TE-------NWAIIASKF---------ND-----------KSTRQCR----RRWYTYL------GGWSPEEDTLLCEAQRLFG-NRWTEIAK----VV-SGRTD-NAVKNRFTTL----
>At2G36890
GPWSPEEDAKLKDYIEKQG-------------------------TG--G----NWIALPHK----------AG---------LRRCGKSCR----LRWLNYL------GDFTEEEDNIIYSLFASIG-SRWSVIAA----HL-QGRTD-NDIKNYWNTKL---
>At2G37630
QRWSGEEDALLRAYVRQFG-------------------------PR-------EWHLVSERM---------NK--------PLNRDAKSCL----ERWKNYL------GSLTEEEQRLVIRLQEKHG-NKWKKIAA----EV-PGRTA-K-------------
>At2G32460
GPWTTTEDAILTEYVRKHG-------------------------EG-------NWNAVQKN----------SG---------LLRCGKSCR----LRWANHL------GSFTPDEEKIIIDLHAKLG-NKWARMAS----QL-PGRTD-NEIKNYWNT-----
>At2G31180
GPWTPEEDQILINYIHLYG-------------------------HS-------NWRALPKH----------AG---------LLRCGKSCR----LRWINYL------GNFTPQEEQTIINLHESLG-NRWSAIAA----KL-PGRTD-NEIKNVWHTHL---
>At2G16720
GAWTKEEDERLVSYIKSHG-------------------------EG-------CWRSLPRA----------AG---------LLRCGKSCR----LRWINYL------GNFTHDEDELIIKLHSLLG-NKWSLIAA----RL-PGRTD-NEIKNYWNTH----
>At2G23290
GPWSPEEDDLLQSLVQKHG-------------------------PR-------NWSLISKSI---------PG-----------RSGKSCR----LRWCNQL---------TAEEDDTIILAHARFG-NKWATIAR----LL-NGRTD-NAIKNHWNSTL---
>At2G26950
SKWKPEEDRILKDYVIQYG-------------------------DR-------TWTHVPKR----------TG---------LPHNPASCR----FRWMNHL------GPFTDEEEKRVLQLHAVLG-NKWSQMAR----EF-PGRTD-NEIKNFWN------
>At2G25230
VNWTESEDIKLKEIMALGP-------------------------KN-------KWTKVAKKF---------EG-----------RTGKQCR----ERWYNH-------TAWSEEEDQILIEAHKVLG-TKWVEIAQ----QL-PGRSD-NNIKNHWNTTK---
>At2G47190
GPWTEEEDAILVNFVSIHG-------------------------DA-------RWNHIARS----------SG---------LKRTGKSCR----LRWLNYL------GNITLEEQFMILKLHSLWG-NRWSKIAQ----YL-PGRTD-NEIKNYWRT-----
>At2G26960
GPWTQAEDNLLIAYVDKHG-------------------------DG-------NWNAVQNN----------SG---------LSRCGKSCR----LRWVNHL------GAFTEKEEKRVIELHALLG-NKWARMAE----EL-PGRTD-NEIKNFWNTRL---
>At2G47460
GRWTAEEDQILSNYIQSNG-------------------------EG-------SWRSLPKN----------AG---------LKRCGKSCR----LRWINYL------GNITPEEEELVVKLHSTLG-NRWSLIAG----HL-PGRTD-NEIKNYWNSHL---
>At2G39880
GPWLPEQDEALTRLVKMCG-------------------------PR-------NWNLISRGI---------PG-----------RSGKSCR----LRWCNQL------KPFSDEEEHMIMSAQAVLG-NKWSVIAK----LL-PGRTD-NAIKNHWNSNL---
>At4G34990
GAWTKEEDDKLISYIKAHG-------------------------EG-------CWRSLPRS----------AG---------LQRCGKSCR----LRWINYL------GNFTLEEDDLIIKLHSLLG-NKWSLIAT----RL-PGRTD-NEIKNYWNTH----
>At4G18770
GQWTAEEDRVLIQLVEKYG-------------------------LR-------KWSHIAQVL---------PG-----------RIGKQCR----ERWHNHL------ETWSEEEDRVLIEFHKEIG-NKWAEIAK----RL-PGRTE-NSIKNHWN------
>At4G05100
GPWTPEEDQKLIDYINIHG-------------------------YG-------NWRTLPKN----------AG---------LQRCGKSCR----LRWTNYL------GRFSFEEEETIIQLHSIMG-NKWSAIAA----RL-PGRTD-NEIKNYWNTH----
>At4G21440
GPWTSEEDQKLVDYIQKHG-------------------------YG-------NWRTLPKN----------AG---------LQRCGKSCR----LRWTNYL------GRFSFEEEETIIQLHSFLG-NKWSAIAA----RL-PGRTD-NEIKNFWNTH----
>At4G37780
GPWSTEEDAVLKSYIEKHG-------------------------TG------NNWISLPQR----------IG---------IKRCGKSCR----LRWLNYL------GGFTDEEDYIICSLYITIG-SRWSIIAS----QL-PGRTD-NDIKNYWNTRL---
>At4G22680
GPWTVEEDKKLINFILTNG-------------------------HC-------CWRALPKL----------AG---------LRRCGKSCR----LRWTNYL------GLLSHDEEQLVIDLHANLG-NKWSKIAS----RL-PGRTD-NEIKNHWNTH----
>At4G33450
GHWRPVEDDNLRQLVEQYG-------------------------PK-------NWNFIAQHL---------YG-----------RSGKSCR----LRWYNQL------KPFTEEEEERLLKAHRIQG-NRWASIAR----LF-PGRTD-NAVKNHFH------
>At4G26930
GPWTVAEDETLAAYVREYG-------------------------EG-------NWNSVQKK----------TW---------LARCGKSCR----LRWANHL------GSFTPEEERLIIQLHSQLG-NKWARMAA----QL-PGRTD-NEIKNYWNTRL---
>At4G01680
GLWSPEEDEKLLRYITKYG-------------------------HG-------CWSSVPKQ----------AG---------LQRCGKSCR----LRWINYL------GAFSQDEENLIIELHAVLG-NRWSQIAA----QL-PGRTD-NEIKNLWNSCL---
>At4G09460
GAWTKEEDQRLVDYIRNHG-------------------------EG-------CWRSLPKS----------AG---------LLRCGKSCR----LRWINYL------GNFTDDEDQIIIKLHSLLG-NKWSLIAG----RL-PGRTD-NEIKNYWNTH----
>At4G28110
GPWTAEEDQKLIDYIRFHG-------------------------PG-------NWRTLPKN----------AG---------LHRCGKSCR----LRWTNYL------GRFSFEEEETIIQLHSVMG-NKWSAIAA----RL-PGRTD-NEIKNHWNTH----
>At4G12350
GPWTAEEDKKLINFILTNG-------------------------HC-------CWRALPKL----------AG---------LRRCGKSCR----LRWTNYL-------LLSDAEEQLVIDLHALLG-NRWSKIAA----RL-PGRTD-NEIKNHWNTH----
>At4G38620
GAWTKEEDERLVAYIKAHG-------------------------EG-------CWRSLPKA----------AG---------LLRCGKSCR----LRWINYL------GNFTEEEDELIIKLHSLLG-NKWSLIAG----RL-PGRTD-NEIKNYWNTH----
>At4G13480
GPWTAEEDRLLIEYVRVHG-------------------------EG-------RWNSVSKL----------AG---------LKRNGKSCR----LRWVNYL------GQITPHEESIILELHAKWG-NRWSTIAR----SL-PGRTD-NEIKNYWRTHF---
>At4G25560
GLWSPEEDEKLRSFILSYG-------------------------HS-------CWTTVPIK----------AG---------LQRNGKSCR----LRWINYL----------AEEEETILTFHSSLG-NKWSQIAK----FL-PGRTD-NEIKNYWHSHL---
>At4G37260
GPWSPEEDDLLQRLVQKHG-------------------------PR-------NWSLISKSI---------PG-----------RSGKSCR----LRWCNQL--------FSQEEDETIIRAHARFG-NKWATISR----LL-NGRTD-NAIKNHWNSTL---
>At1G08810
GPWTPEEDIILVSYIQEHG-------------------------PG-------NWRSVPTN----------TG---------LLRCSKSCR----LRWTNYL------GNFTPHEEGMIIHLQALLG-NKWASIAS----YL-PQRTD-NDIKNYWNTHL---
>At1G18570
GAWTPEEDQKLLSYLNRHG-------------------------EG-------GWRTLPEK----------AG---------LKRCGKSCR----LRWANYL------GEFTEDEERSIISLHALHG-NKWSAIAR----GL-PGRTD-NEIKNYWNTH----
>At1G68320
GPWTLEEDTLLTNYILHNG-------------------------EG-------RWNHVAKC----------AG---------LKRTGKSCR----LRWLNYL------GNLTPQEQLLILELHSKWG-NRWSKIAQ----YL-PGRTD-NEIKNYWRT-----
>At1G79180
GPWSPEEDIKLISFIQKFG-------------------------HE-------NWRSLPKQ----------SG---------LLRCGKSCR----LRWINYL------GNFTSEEEETIIKLHHNYG-NKWSKIAS----QL-PGRTD-NEIKNVWHTHL---
>At1G14350
---SQEEDVILREQITLHG-------------------------TE-------NWAIIASKF---------KD-----------KSTRQCR----RRWYTYL------GGWSPEEDMLLCEAQRVFG-NRWTEIAK----VV-SGRTD-NAVKNRFTTL----
>At1G66390
GAWTAEEDSLLRLCIDKYG-------------------------EG-------KWHQVPLR----------AG---------LNRCRKSCR----LRWLNYL--------------------------NRWSLIAG----RL-PGRTA-NDVKNYWNTHL---
>At1G74080
GAWTQEEDQKLIAYVQRHG-------------------------EG-------GWRTLPDK----------AG---------LKRCGKSCR----LRWANYL------GEFSQDEEDSIINLHAIHG-NKWSAIAR----KI-PRRTD-NEIKNHWNTH----
>At1G69560
GHWRPAEDTKLKELVAVYG-------------------------PQ-------NWNLIAEKL---------QG-----------RSGKSCR----LRWFNQL------RAFTEEEEERLMQAHRLYG-NKWAMIAR----LF-PGRTD-NSVKNHWH------
>At1G57560
GLWSPEEDEKLLNYITKHG-------------------------HG-------CWSSVPKL----------AG---------LERCGKSCR----LRWINYL------GAFSSEEQNLIVELHAVLG-NRWSQIAA----RL-PGRTD-NEIKNLWNS-----
>At1G48000
GPWTVEEDMKLVSYISLHG-------------------------EG-------RWNSLSRS----------AG---------LNRTGKSCR----LRWLNYL------GDISLQEQFIILELHSRWG-NRWSKIAQ----HL-PGRTD-NEIKNYWRT-----
>At1G25340
GPWTLEEDTLLTNYISHNG-------------------------EG-------RWNLLAKS----------SG---------LKRAGKSCR----LRWLNYL------GNLTPQEQLLILELHSKWG-NRWSKISK----YL-PGRTD-NDIKNYWRT-----
>At1G66370
GTWTTEEDILLRQCIDKYG-------------------------EG-------KWHRVPLR----------TG---------LNRCRKSCR----LRWLNYL------------EVDLVLRLHKLLG-NRWSLIAG----RL-PGRTA-NDVKNYWNTHL---
>At1G26780
GHWRPAEDVKLKELVSIYG-------------------------PQ-------NWNLIAEKL---------QG-----------RSGKSCR----LRWFNQL------RAFTEEEEERLMQAHRLYG-NKWAMIAR----LF-PGRTD-NSVKNHWH------
>At1G74430
GEWTAEEDRKLVVYINEHG-------------------------LG-------EWGSLPKR----------AG---------LQRCGKSCR----LRWLNYL------GKFTPQEEEEIIKYHALLG-NRWAAIAK----QM-PNRTD-NDIKNHWNSCL---
>At1G17950
GHWRPAEDEKLRELVEQFG-------------------------PH-------NWNAIAQKL---------SG-----------RSGKSCR----LRWFNQL------NPFTEEEEERLLASHRIHG-NRWSVIAR----FF-PGRTD-NAVKNHWH------
>At1G06180
GPWSAEEDRILINYISLHG-------------------------HP-------NWRALPKL----------AG---------LLRCGKSCR----LRWINYL------GNFTPHEEDTIISLHQLLG-NRWSAIAA----KL-PGRTD-NEIKNVWHTHL---
>At1G66230
GPWTAEEDRKLINFILTNG-------------------------QC-------CWRAVPKL----------SG---------LLRCGKSCR----LRWTNYL-------------EKMVIDLHSQLG-NRWSKIAS----HL-PGRTD-NEIKNHWNTH----
>At1G34670
GPWTPEEDQKLIDYIHKHG-------------------------HG-------SWRALPKL----------AD---------LNRCGKSCR----LRWTNYL------GKFSAEEEQTILHLHSILG-NKWSAIAT----HL-QGRTD-NEIKNFWNTHL---
>At1G56650
GAWTTEEDSLLRQCINKYG-------------------------EG-------KWHQVPVR----------AG---------LNRCRKSCR----LRWLNYL------GKLSSDEVDLLLRLHRLLG-NRWSLIAG----RL-PGRTA-NDVKNYWNTHL---
>At1G66380
GAWTAEEDSLLRQCIGKYG-------------------------EG-------KWHQVPLR----------AG---------LNRCRKSCR----LRWLNYL------GKFSSDEVDLLLRLHKLLG-NRWSLIAG----RL-PGRTA-NDVKNYWNTHL---
>At1G73410
GHWRPAEDEKLKDLVEQYG-------------------------PH-------NWNAIALKL---------PG-----------RSGKSCR----LRWFNQL------NPFTEEEEERLLAAHRIHG-NRWSIIAR----LF-PGRTD-NAVKNHWH------
>At1G22640
GAWTKEEDQLLVDYIRKHG-------------------------EG-------CWRSLPRA----------AG---------LQRCGKSCR----LRWMNYL------GNFTEEEDELIIKLHSLLG-NKWSLIAG----RL-PGRTD-NEIKNYWNTH----
>At1G63910
GLWSPEEDEKLIRYITTHG-------------------------YG-------CWSEVPEK----------AG---------LQRCGKSCR----LRWINYL------GRFSPEEEKLIISLHGVVG-NRWAHIAS----HL-PGRTD-NEIKNYWNSW----
>At1G16490
GPWSHDEDLKLISFIHKNG-------------------------HE-------NWRSLPKQ----------AG---------LLRCGKSCR----LRWINYL------GNFSAEEEDTIIKLHQSFG-NKWSKIAS----KL-PGRTD-NEIKNVWHTHL---
>At1G18710
GEWTAEEDQKLGAYINEHG-------------------------VC-------DWRSLPKR----------AG---------LQRCGKSCR----LRWLNYL------GKFTPQEEEEIIQLHAVLG-NRWAAMAK----KM-QNRTD-NDIKNHWNSCL---
>At1G35515
GAWTKEEDQRLIDYIRNHG-------------------------EG-------SWRSLPKS----------VG---------LLRCGKSCR----LRWINYL------GNFTDGEEQIIVKLHSLFG-NKWSLIAG----KL-PGRTD-NEIKNYWNTH----
>At1G56160
GPWSPQEDLTLITFIQKHG-------------------------HQ-------NWRSLPKL----------AG---------LLRCGKSCR----LRWINYL------GNFSKKEEDAIIHYHQTLG-NKWSKIAS----FL-PGRTD-NEIKNVWNTHL---
>At1G09540
GLWSPEEDEKLLTHITNHG-------------------------HG-------CWSSVPKL----------AG---------LQRCGKSCR----LRWINYL------GAFSPEEENLIVELHAVLG-NRWSQIAS----RL-PGRTD-NEIKNLWNS-----
>At1G74650
GPWTPEEDIILVSYIQQHG-------------------------PG-------NWRSVPAN----------TG---------LLRCSKSCR----LRWTNYL------GNFTQPEEKMIIHLQALLG-NRWAAIAS----YL-PQRTD-NDIKNYWNTHL---
>At3G50060
GPWSQEEDEQLRRMVEKYG-------------------------PR-------NWSAISKSI---------PG-----------RSGKSCR----LRWCNQL--------FSPEEDETIVTARAQFG-NKWATIAR----LL-NGRTD-NAVKNHWNSTL---
>At3G28910
GPWTPEEDIILVTYIQEHG-------------------------PG-------NWRAVPTN----------TG---------LLRCSKSCR----LRWTNYL------GNFTEHEEKMIVHLQALLG-NRWAAIAS----YL-PQRTD-NDIKNYWNTHL---
>At3G24310
GPWTAEEDRLLIDYVQLHG-------------------------EG-------RWNSVARL----------AG---------LKRNGKSCR----LRWVNYL------GQITPHEETIILELHAKWG-NRWSTIAR----SL-PGRTD-NEIKNYWRTHF---
>At3G11440
GPWTSTEDGILIDYVKKHG-------------------------EG-------NWNAVQKH----------TS---------LARCGKSCR----LRWANHL------GAFSQEEEQLIVEMHAKMG-NKWAQMAE----HL-PGRTD-NEIKNYWNT-----
>At3G47600
GPWTPEEDIILVSYIQEHG-------------------------PG-------NWRSVPTH----------TG---------LRRCSKSCR----LRWTNYL------GNFTEHEEKMILHLQALLG-NRWAAIAS----YL-PERTD-NDIKNYWNTHL---
>At3G60460
GPWKAEEDEVLINHVKRYG-------------------------PR-------DWSSIRS-----------KG--------LLQRTGKSCR----LRWVNKL--------FSADEERTVIELQSEFG-NKWARIAT----YL-PGRTD-NDVKNFW-------
>At3G29020
GHWRISEDTQLMELVSVYG-------------------------PQ-------NWNHIAESM---------QG-----------RTGKSCR----LRWFNQL------RAFSDEEEERLLAAHRAFG-NKWAMIAK----LF-NGRTD-NALKNHWHVLM---
>At3G23250
GPWTPEEDQILVSFILNHG-------------------------HS-------NWRALPKQ----------AG---------LLRCGKSCR----LRWMNYL------GNFTKEEEDAIISLHQILG-NRWSAIAA----KL-PGRTD-NEIKNVWHTHL---
>At3G62610
GRWTAEEDRTLSDYIQSNG-------------------------EG-------SWRSLPKN----------AG---------LKRCGKSCR----LRWINYL------GNITPEEEDVIVKLHSTLG-TRWSTIAS----NL-PGRTD-NEIKNYWNSHL---
>At3G27785
GQWTPEEDKLLVQLVDLHG-------------------------TK-------KWSQIAKML---------QG-----------RVGKQCR----ERWHNHL------DGWTEEEDIILIKAHKEIG-NRWAEIAR----KL-PGRTE-NTIKNHWN------
>At3G01530
GPWTMEEDFILFNYILNHG-------------------------EG-------LWNSVAKA----------SG---------LKRTGKSCR----LRWLNYL------GNITEEEQLLIIQLHAKLG-NRWSKIAK----HL-PGRTD-NEIKNFWRT-----
>At3G55730
GPWSTEEDAVLTKLVRKLG-------------------------PR-------NWSLIARGI---------PG-----------RSGKSCR----LRWCNQL------KPFSDEEDRMIISAHAVHG-NKWAVIAK----LL-TGRTD-NAIKNHWNSTL---
>At3G28470
GLWTEEEDAKILAYVAIHG-------------------------VG-------NWSLIPKK----------AG---------LNRCGKSCR----LRWTNYL--------FSTQEEELIIECHRAIG-SRWSSIAR----KL-PGRTD-NDVKNHWNT-----
>At3G12720
GLWSPEEDEKLLRYITTHG-------------------------HP-------SWSSVPKL----------AG---------LQRCGKSCR----LRWINYL------GSFNEEEEQIIIDVHRILG-NKWAQIAK----HL-PGRTD-NEVKNFWNS-----
>At3G01140
GPWTPEEDQKLLAYIEEHG-------------------------HG-------SWRSLPEK----------AG---------LQRCGKSCR----LRWTNYL------GKFTVQEEQTIIQLHALLG-NRWSAIAT----HL-PKRTD-NEIKNYWNTHL---
>At3G08500
GLWSPDEDEKLIRYMLTNG-------------------------QG-------CWSDIARN----------AG---------LLRCGKSCR----LRWINYL------GSFSPQEEDLIFHLHSILG-NRWSQIAT----RL-PGRTD-NEIKNFWNSTL---
>At3G06490
GPWTAEEDFKLMNYIATNG-------------------------EG-------RWNSLSRC----------AG---------LQRTGKSCR----LRWLNYL---------------------SRWG-NRWSKIAQ----YL-PGRTD-NEIKNYWRT-----
>At3G13540
GPWTVEEDEILVSFIKKEG-------------------------EG-------RWRSLPKR----------AG---------LLRCGKSCR----LRWMNYL------GGITSDEEDLILRLHRLLG-NRWSLIAG----RI-PGRTD-NEIKNYWNTHL---
>At3G46130
GPWTEQEDILLVNFVHLFG-------------------------DR-------RWDFIAKV----------SG---------LNRTGKSCR----LRWVNYL------GKMTPQEERLVLELHAKWG-NRWSKIAR----KL-PGRTD-NEIKNYWRTHM---
>At3G27810
GPWTMEEDLILINYIANHG-------------------------DG-------VWNSLAKS----------AG---------LKRTGKSCR----LRWLNYL------GNITPEEQLIIMELHAKWG-NRWSKIAK----HL-PGRTD-NEIKNFWRT-----
>At3G12820
GPWSDEESERLRSFILKNG-------------------------HQ-------NWRSLPKL----------AG---------LMRCGKSCR----LRWINYL------GNFTKEEEDTIIHLHQAYG-NKWSKIAS----NF-PGRTD-NEIKNVWNTHL---
>At3G53200
GPWLEEEDERLVKVISLLG-------------------------ER-------RWDSLAIV----------SG---------LKRSGKSCR----LRWMNYL------GPMSQEEERIIFQLHALWG-NKWSKIAR----RL-PGRTD-NEIKNYWRTH----
>At3G61250
GPWTPEEDEVLVAHIKKNG-------------------------HG-------SWRTLPKL----------AG---------LLRCGKSCR----LRWTNYL------GPFTADEEKLVIQLHAILG-NRWAAIAA----QL-PGRTD-NEIKNLWNTHL---
>At3G30210
GPWTLEEDKLLAEYVTSHG-------------------------EG-------RWSTVAKC----------AG---------LNRSGKSCR----LRWVNYL------GQITPQEEGIILELHSLWG-NKWSTIAR----YL-PGRTD-NEIKNYWRTH----
>At3G02940
GPWTPEEDQKLINHIRKHG-------------------------HG-------SWRALPKQ----------AG---------LNRCGKSCR----LRWTNYL------GNFTAEEEQTIINLHSLLG-NKWSSIAG----HL-PGRTD-NEIKNYWNTH----
>At3G13890
GLWSPEEDEKLINYINSYG-------------------------HG-------CWSSVPKH----------AGTYTHIHGFCLQRCGKSCR----LRWINYL------GSFSPQEAALIIELHSILG-NRWAQIAK----HL-PGRTD-NEVKNFWNS-----
>At3G09230
GPWSKEEDDVLSELVKRLG-------------------------AR-------NWSFIARSI---------PG-----------RSGKSCR----LRWCNQL------NSFTEVEDQAIIAAHAIHG-NKWAVIAK----LL-PGRTD-NAIKNHWNSAL---
>At3G27920
GLWTVEEDNILMDYVLNHG-------------------------TG-------QWNRIVRK----------TG---------LKRCGKSCR----LRWMNYL------GNFTEQEEDLIIRLHKLLG-NRWSLIAK----RV-PGRTD-NQVKNYWNTHL---
>At3G48920
GLWSPEEDEKLRSHVLKYG-------------------------HG-------CWSTIPLQ----------AG---------LQRNGKSCR----LRWVNYL------SLFTKQEETILLSLHSMLG-NKWSQISK----FL-PGRTD-NEIKNYWHSNL---
>At3G49690
GPWSPEEDAKLKSYIENSG-------------------------TG--G----NWIALPQK----------IG---------LKRCGKSCR----LRWLNYL------GGFSEEEENIICSLYLTIG-SRWSIIAA----QL-PGRTD-NDIKNYWNTRL---
>At5G56110
GQWTPEEDNKLASYIAQHG-------------------------TR-------NWRLIPKN----------AG---------LQRCGKSCR----LRWTNYL------GQFSEAEEHIIVKFHSVLG-NRWSLIAA----QL-PGRTD-NDVKNYWNTKL---
>At5G23000
GPWSPEEDSKLRDYIEKYG-------------------------NG--G----NWISFPLK----------AG---------LRRCGKSCR----LRWLNYL------GDFSEEEDRIIFSLFAAIG-SRWSIIAA----HL-PGRTD-NDIKNYWNTKL---
>At5G52260
GLWSPEEDQKLKSFILSRG-------------------------HA-------CWTTVPIL----------AG---------LQRNGKSCR----LRWINYL------GSFSEEEEETILTLHSSLG-NKWSRIAK----YL-PGRTD-NEIKNYWHSYL---
>At5G40360
GQWTPTEDELLVRMVKSKG-------------------------TK-------NWTSIAKMF---------QG-----------RVGKQCR----ERWHNHL------NDWSEEEDQILIEVHKIVG-NKWTEIAK----RL-PGRSE-NIVKNHWN------
>At5G55020
GPWTAAEDEILAAYVRENG-------------------------EG-------NWNAVQKN----------TG---------LARCGKSCR----LRWANHL------GSFTGDEERLIIQLHAQLG-NKWARMAA----QL-PGRTD-NEIKNYWNTRL---
>At5G07700
GAWTTEEDKKLISYIHDHG-------------------------EG-------GWRDIPEK----------AG---------LKRCGKSCR----LRWTNYL------GEFSYEEEQIIIMLHASRG-NKWSVIAR----HL-PKRTD-NEVKNYWNTHL---
>At5G11050
GQWTADEDRKLIKLVMQHG-------------------------ER-------KWAVISEKL---------EG-----------RAGKQCR----ERWHNHL------DSWSEEEERLLVEAHTRIG-NKWAEIAK----LI-QGRTE-NSIKNHWN------
>At5G57620
GPWSPEEDVKLKDYIDKYG-------------------------TG--G----NWIALPQK----------IG---------LKRCGKSCR----LRWLNYL------GGFSEEEDRIILSLYISIG-SRWSIIAA----QL-PGRTD-NDIKNYWNTKL---
>At5G62320
GPWTVEEDGKLVDFLRARG-------------------------NCGGGGGGWCWRDVPKL----------AG---------LRRCGKSCR----LRWTNYL------GLFTEEEIQLVIDLHARLG-NRWSKIAV----EL-PGRTD-NDIKNYWNTH----
>At5G67300
GPWSPEEDEQLRRLVVKYG-------------------------PR-------NWTVISKSI---------PG-----------RSGKSCR----LRWCNQL--------FSAEEDETIARAHAQFG-NKWATIAR----LL-NGRTD-NAVKNHWNSTL---
>At5G65230
GPWLPEEDDKLINYIHKHG-------------------------HS-------SWSALPKL----------AG---------LNRCGKSCR----LRWTNYL------GKFSAEEEETILNLHAVLG-NKWSMIAS----HL-PGRTD-NEIKNFWNTHL---
>At5G07690
GAWTAEEDKKLISYIHEHG-------------------------EG-------GWRDIPQK----------AG---------LKRCGKSCR----LRWANYL------GEFSYEEEQIIIMLHASRG-NKWSVIAR----HL-PKRTD-NEIKNYWNTHL---
>At5G35550
GAWTDHEDKILRDYITTHG-------------------------EG-------KWSTLPNQ----------AG---------LKRCGKSCR----LRWKNYL------GNISSDEEELIIRLHNLLG-NRWSLIAG----RL-PGRTD-NEIKNHWNSNL---
>At5G62470
GPWTPEEDIILVSYIQEHG-------------------------PG-------NWRSVPTH----------TG----------LRCSKSCR----LRWTNYL------GNFTEHEEKTIVHLQALLG-NRWAAIAS----YL-PERTD-NDIKNYWNTHL---
>At5G40350
GPWTMEEDLILINYIANHG-------------------------EG-------VWNSLAKS----------AG---------LKRTGKSCR----LRWLNYL------GNITPEEQLTIMELHAKWG-NRWSKIAK----HL-PGRTD-NEIKNFWRT-----
>At5G49620
GPWTVEEDLELINYIASHG-------------------------EG-------RWNSLARC----------AE---------LKRTGKSCR----LRWLNYL---------------------TRWG-NRWSKIAQ----YL-PGRTD-NEIKNYWRT-----
>At5G17800
GHWRPTEDAKLKELVAQFG-------------------------PQ-------NWNLISNHL---------LG-----------RSGKSCR----LRWFNQL------RAFTEEEEFRLLAAHRAYG-NKWALISR----LF-PGRTD-NAVKNHWH------
>At5G40330
GLWTVEEDKILMDYVRTHG-------------------------QG-------HWNRIAKK----------TG---------LKRCGKSCR----LRWMNYL------GNFTDQEEDLIIRLHKLLG-NRWSLIAK----RV-PGRTD-NQVKNYWNTHL---
>At5G65790
GPWSPEEDAKLKDYIENSG-------------------------TG--G----NWIALPQK----------IG---------LRRCGKSCR----LRWLNYL------GGFSEEEDNIICNLYVTIG-SRWSIIAA----QL-PGRTD-NDIKNYWNTRL---
>At5G58850
GQWTAEEDRKLIRLVRQHG-------------------------ER-------KWAMISEKL---------EG-----------RAGKQCR----ERWHNHL------DGWSEEEERVLVESHMRIG-NKWAEIAK----LI-PGRTE-NSIKNHWN------
>At5G54230
GPWTPEEDEKLVGYIQTHG-------------------------PG-------KWRTLPKN----------AG---------LKRCGKSCR----LRWTNYL------GEFSLQEEETIIQLHRLLG-NKWSAIAI----HL-PGRTD-NEIKNYWNTH----
>At5G15310
GPWTPEEDQKLLAYIEEHG-------------------------HG-------SWRSLPEK----------AG---------LHRCGKSCR----LRWTNYL------GKFNLQEEQTIIQLHALLG-NRWSAIAT----HL-PKRTD-NEIKNYWNTHL---
>At5G16600
GPWTIEEDKKLINFILTNG-------------------------HC-------CWRALPKL----------SG---------LLRCGKSCR----LRWINYL------GLLSEYEEQKVINLHAQLG-NRWSKIAS----HL-PGRTD-NEIKNHWNTH----
>At5G49330
GRWTAEEDEILTKYIQTNG-------------------------EG-------SWRSLPKK----------AG---------LLRCGKSCR----LRWINYL------GNITSDEEEIIVKLHSLLG-NRWSLIAT----HL-PGRTD-NEIKNYWNSHL---
>At5G60890
GAWTPEEDQKLIAYLHLHG-------------------------EG-------GWRTLPEK----------AG---------LKRCGKSCR----LRWANYL------GEFSPEEDDTIIKLHALKG-NKWAAIAT----SL-AGRTD-NEIKNYWNTNL---
>At5G14340
GPWTIEEDHRLMNFILNNG-------------------------IH-------CWRIVPKL----------AG---------LLRCGKSCR----LRWINYL------GGFTDAEEDRIMELHSQLG-NRWSKIAS----HF-SGRTD-NEIKNHWNT-----
>At5G06100
GPWSSAEDDILIDYVNKHG-------------------------EG-------NWNAVQKH----------TS---------LFRCGKSCR----LRWANHL------GAFSQEEEQLIVELHAKMG-NRWARMAA----HL-PGRTD-NEIKNYWNT-----
>At5G61420
GAWTTEEDKKLISYIHDHG-------------------------EG-------GWRDIPQK----------AG---------LKRCGKSCR----LRWTNYLKPEIKRGEFSSEEEQIIIMLHASRG-NKWSVIAR----HL-PRRTD-NEIKNYWNTHLKKR
>At5G52600
GLWKPEEDMILKSYVETHG-------------------------EG-------NWADISRR----------SG---------LKRGGKSCR----LRWKNYL------GSMSPQEQDLIIRMHKLLG-NRWSLIAG----RL-PGRTD-NEVKNYWNTHL---
>At5G59780
GPWTEQEDILLVNFVHLFG-------------------------DR-------RWDFVAKV----------SG---------LNRTGKSCR----LRWVNYLHPGLKRGKMTPQEERLVLELHAKWG-NRWSKIAR----KL-PGRTD-NEIKNYWRTHMRKK
>At5G16770
GPWTQEEDDKLIDHIQKHG-------------------------HG-------SWRALPKQ----------AG---------LNRCGKSCR----LRWTNYL------GNFTEEEEQTIINLHSLLG-NKWSSIAG----NL-PGRTD-NEIKNYWNTHL---
>At5G12870
GLWSPEEDSKLMQYMLSNG-------------------------QG-------CWSDVAKN----------AG---------LQRCGKSCR----LRWINYL------GAFSPQEEDLIIRFHSILG-NRWSQIAA----RL-PGRTD-NEIKNFWNS-----
>At5G26660
GLWSPEEDEKLLNYITRHG-------------------------HG-------CWSSVPKL----------AG---------LQRCGKSCR----LRWINYL------GAFSQDEESLIIELHAALG-NRWSQIAT----RL-PGRTD-NEIKNFWNSCL---
>At5G14750
GLWTVEEDKILMDYVKAHG-------------------------KG-------HWNRIAKK----------TG---------LKRCGKSCR----LRWMNYL------GNFTEQEEDLIIRLHKLLG-NRWSLIAK----RV-PGRTD-NQVKNYWNTHL---
>At5G40430
KRWTESEDIKLKEMVALE--------------------------PK-------KWTKVAKHF---------EG-----------RTPKQCR----ERWHNH-------TTWSEEEDQILIEVHKVIG-AKWIQISE----QL-PGRSY-NNVKNHWNTTK---
>At5G39700
-HWTLSEDLKLKELVAVFG-------------------------PQ-------NWKFIGEKM---------EP-----------RTSLSCR----QRWFNQL------RNFTDEEEEKLLRAHILYG-NKWSKIAK----LF-NRRTD-HAVKNHWHSLM---
>At5G10280
GPWTPDEDEKLVNYVQKHG-------------------------HS-------SWRALPKL----------AG---------LNRCGKSCR----LRWTNYL------GRFSPDEEQTILNLHSVLG-NKWSTIAN----QL-PGRTD-NEIKNFWNTHL---
